# Supplementary material for: Children with perinatally acquired HIV exhibit distinct immune responses to 4CMenB vaccine
Source: JCI Insight. 2024 May 22;9(10):e177182. doi: 10.1172/jci.insight.177182 (PMC11141905; doi:10.1172/jci.insight.177182)
Supplement: Supporting data values [file jciinsight-9-177182-s090.xlsx]

## Sheet: Figure 1B-D-E, SupFigure 1
StudyPID	Group	SBA_T0	SBA_T2	SBA_T3	SBA_res	Gender	Ethnic	Age_T0	Age_T2	Treatment	SBA_FC	Seroprotection
H001	HIV	32	128	64	SC	F	Caucasian	24.7201	25.1061	early treated	2	SP
H008	HIV	4	32	2	SC	F	Brasilian	17.4346	17.8563	early treated	3	SP
H011	HIV	4	8	32	NSC	F	Caucasian	22.3792	22.6146	late treated	1	SP
H013	HIV	8	256	16	SC	M	African	20.1889	20.5503	early treated	5	SP
H014	HIV	16		32		F	Caucasan	10.2368	10.527	early treated		SP
H016	HIV	8	128	16	SC	F	Brasilian	16.5667	17.0513	early treated	4	SP
H020	HIV	64	128	512	NSC	M	Caucasian	21.2047	21.4894	late treated	1	SP
H022	HIV	16	16		NSC	M	Caucasian	10.8227	11.2033	early treated	0	SP
H023	HIV	512	512	64	NSC	F	Caucasian	20.386	21.2183	late treated	0	SP
H026	HIV	64	512	64	SC	M	African	20.564	20.9281	late treated	3	SP
H031	HIV	256	512	512	NSC	M	Caucasian	29.1499	29.4757	late treated	1	SP
H040	HIV	32	32		NSC	M	African	12.0246	12.2765	late treated	0	SP
H042	HIV	256	512	512	NSC	M	African	15.5455	15.7645	late treated	1	SP
H044	HIV	64	512	512	SC	F	African	10.9405	11.2279	late treated	3	SP
H046	HIV	8	32	16	SC	F	Caucasian	28.4408	28.7283	late treated	2	SP
H047	HIV	4	16	16	SC	M	African	16.4873	16.6927	late treated	2	SP
H048	HIV	8	64	16	SC	F	African	17.5825	17.8344	late treated	3	SP
H050	HIV	16	256	32	SC	F	African	8.36961	8.65708	early treated	4	SP
H054	HIV	8	8	8	NSC	M	Caucasian	14.0643	14.2998	late treated	0	SP
H064	HIV	8	64	32	SC	M	African	12.0274	12.5448	late treated	3	SP
H065	HIV	128	512	512	SC	F	Caucasian	21.3525	21.5633	early treated	2	SP
H069	HIV	32	512	512	SC	M	Caucasian	9.38535	9.6345	early treated	4	SP
H070	HIV	16	128		SC	F	Caucasian	8.48734	8.77755	early treated	3	SP
H075	HIV	64	512	256	SC	F	Caucasian	24.5038	24.7912	late treated	3	SP
H079	HIV	4	32	16	SC	M	Asian	13.796	14.089	early treated	3	SP
H082	HIV	4	32	16	SC	M	Latin	11.447	11.7098	late treated	3	SP
H084	HIV	4	8	4	NSC	M	Caucasian	17.2375	17.4867	late treated	1	SP
H093	HIV	8	512		SC	F	Caucasian	3.90144	4.16427	early treated	6	SP
H094	HIV	4		4		F	Caucasian	15.6632	15.9699	late treated		SP
H095	HIV	4	8	16	NSC	M	Caucasian	5.62628	5.85079	early treated	1	SP
H110	HIV	4	16	4	SC	M	Caucasian	20.7474	21.2402	early treated	2	SP
H126	HIV	2	64	32	SC	M	African	18.5024	18.7707	late treated	5	NSP
MenB_008	HC	8	128	64	SC	M	Caucasian	10.7269	10.976		4	SP
MenB_009	HC	2	64	4	SC	F	Caucasian	14.1875	14.4367		5	NSP
MenB_010	HC	64	128	256	NSC	M	Caucasian	17.0787	17.3169		1	SP
MenB_013	HC	4	32	32	SC	F	Caucasian	3.41684	3.65229		3	SP
MenB_014	HC	8		16		M	Caucasian	12.9665				SP
MenB_015	HC	4	128	128	SC	M	Caucasian	9.27584	9.50308		5	SP
MenB_017	HC	2	128		SC	F	Caucasian	5.76044	5.99589		6	NSP
MenB_018	HC	4	64		SC	M	Caucasian	6.54894	6.77618		4	SP
MenB_019	HC	16	4	128	NSC	F	Caucasian	5.2512	5.47844		-2	SP
MenB_020	HC	2	128	64	SC	M	Caucasian	9.65092	9.92471		6	NSP
MenB_021	HC	2	128	32	SC	M	Caucasian	16.5202	16.7885		6	NSP
MenB_023	HC	16	512		SC	M	Caucasian	11.7645	12.0192		5	SP
MenB_024	HC	2	64	64	SC	F	Caucasian	8.50376	8.75017		5	NSP
MenB_025	HC	32	64	128	NSC	F	Caucasian	3.32375	3.55099		1	SP
MenB_026	HC	8	512	256	SC	F	Caucasian	6.45038	6.67762		6	SP
MenB_027	HC	64	64	64	NSC	M	Caucasian	12.2437	12.7201		0	SP
MenB_028	HC	8	512	8	SC	F	Caucasian	5.95756	6.18754		6	SP
MenB_029	HC	8	16	32	NSC	F	Caucasian	13.41	13.8617		1	SP
MenB_030	HC	32	128	32	SC	F	Caucasian	9.39083	9.62355		2	SP
MenB_031	HC	16	256	64	SC	M	Caucasian	9.39083	9.62355		4	SP
MenB_032	HC	32	256	16	SC	F	Caucasian	11.6468	11.8987		3	SP
MenB_034	HC	16	512		SC	F	Caucasian	14.2505	14.5681		5	SP
MenB_035	HC	16	256	8	SC	F	Caucasian	14.2012	14.4641		4	SP
MenB_036	HC	8	512		SC	M	Caucasian	16.0055	16.386		6	SP
MenB_037	HC	64	128		NSC	M	Caucasian	14.0452	14.4257		1	SP
MenB_MI_001	HIV	8	256		SC	M		8.2245	8.46543	early treated	5	SP
MenB_MI_002	HIV	4	64	256	SC	F		16.7721	16.9911	early treated	4	SP
MenB_MI_0021	HIV	32				F		21.9576	22.3217			SP
MenB_MI_0022	HIV	8	256		SC	M		10.141	10.4148		5	SP
MenB_MI_0023	HIV	8	8		NSC	M		8.35592	8.62971		0	SP
MenB_MI_003	HIV	8	8	8	NSC	M		14.2423	14.4723	early treated	0	SP
MenB_MI_004	HIV	16	256	512	SC	F		14.3107	14.6311	late treated	4	SP
MenB_MI_005	HIV	4	32	16	SC	F		17.3224	17.5359	late treated	3	SP
MenB_MI_006	HIV	2	16	8	SC	F		18.3518	18.5599	late treated	3	NSP
MenB_MI_007	HIV	8	512	16	SC	M		12.7365	12.9665	early treated	6	SP
MenB_MI_008	HIV	8	8		NSC	M		14.1793	14.4093	late treated	0	SP
MenB_MI_009	HIV	4	32		SC	F		15.8576	16.0794	late treated	3	SP
MenB_MI_010	HIV	4	32	8	SC	F		17.629	17.8672	late treated	3	SP
MenB_MI_011	HIV	16	128	32	SC	M		15.7235	15.9535	early treated	3	SP
MenB_MI_012	HIV	8	256	16	SC	M		8.11499	8.33949	early treated	5	SP
MenB_MI_013	HIV	8	64	8	SC	F		11.2142	11.4415	late treated	3	SP
MenB_MI_014	HIV	16	64		SC					late treated	2	SP
MenB_MI_015	HIV	4	256	16	SC	M		9.26762	9.48665	early treated	6	SP
MenB_MI_016	HIV	2	4	8	NSC	F		19.4908	19.7399	late treated	1	NSP
MenB_MI_017	HIV	4				F		11.8029	12.0548	late treated		SP
MenB_MI_018	HIV	4	128	8	SC	F		11.039	11.2854	late treated	5	SP
MenB_MI_019	HIV	2	64		SC	F		19.0007	19.2225	late treated	5	NSP
MenB_MI_020	HIV	4		16		F		21.681	21.9329	late treated		SP
MenBMI_0024	HIV	2				F		9.08966	9.36071			NSP
MenBMI_0025	HIV	4				M		20.5859	20.8569			SP
MenBMI_0026	HIV	8				F		25.1992	25.4456			SP
MenBMI_0027	HIV	8		512		M		23.4251	23.6879			SP
MenC_011	HC	16	256	16	SC	F	Caucasian	25.9767	26.2834		4	SP

## Sheet: Figure 1C
Group	Cutoff	Value
Early_T0	2	100
Early_T2	2	100
HC_T0	2	100
HC_T2	2	100
Late_T0	2	100
Late_T2	2	100
PHIV_T0	2	100
PHIV_T2	2	100
Early_T0	4	100
Early_T2	4	100
HC_T0	4	80
HC_T2	4	100
Late_T0	4	85.7143
Late_T2	4	100
PHIV_T0	4	92
PHIV_T2	4	100
Early_T0	8	70
Early_T2	8	100
HC_T0	8	68
HC_T2	8	96
Late_T0	8	57.1429
Late_T2	8	96.4286
PHIV_T0	8	64
PHIV_T2	8	98
Early_T0	16	35
Early_T2	16	90
HC_T0	16	48
HC_T2	16	96
Late_T0	16	35.7143
Late_T2	16	82.1429
PHIV_T0	16	34
PHIV_T2	16	84
Early_T0	32	15
Early_T2	32	80
HC_T0	32	24
HC_T2	32	92
Late_T0	32	28.5714
Late_T2	32	75
PHIV_T0	32	22
PHIV_T2	32	76
Early_T0	64	5
Early_T2	64	70
HC_T0	64	12
HC_T2	64	88
Late_T0	64	25
Late_T2	64	53.5714
PHIV_T0	64	16
PHIV_T2	64	60
Early_T0	128	5
Early_T2	128	65
HC_T0	128	0
HC_T2	128	68
Late_T0	128	10.7143
Late_T2	128	32.1429
PHIV_T0	128	8
PHIV_T2	128	46
Early_T0	256	0
Early_T2	256	45
HC_T0	256	0
HC_T2	256	36
Late_T0	256	10.7143
Late_T2	256	25
PHIV_T0	256	6
PHIV_T2	256	34
Early_T0	512	0
Early_T2	512	20
HC_T0	512	0
HC_T2	512	20
Late_T0	512	3.57143
Late_T2	512	21.4286
PHIV_T0	512	2
PHIV_T2	512	20

## Sheet: Figure 2, 3A, Sup Figure 3B, 4
StudyPID	TP	Group	Gender	Treatment	cell_populations	frequencies	Age_T0	SBA_res	facet
H001	T2	PHIV	F	early treated	fHbp+ CD27- CD21- (Tissue like Memory)	3.56	24.7201	SC	B cells
H001	T2	PHIV	F	early treated	CD27-CD21- (TLM)	2.85	24.7201	SC	B cells
H001	T2	PHIV	F	early treated	CD27+IgD+ (USM)	12.4	24.7201	SC	B cells
H001	T2	PHIV	F	early treated	fHbp+ CD27+ CD21- (Activated Memory)	15.5	24.7201	SC	B cells
H001	T2	PHIV	F	early treated	CD27-IgD+ (Naive)	64.2	24.7201	SC	B cells
H001	T2	PHIV	F	early treated	CD27-IgD- (DN)	6.84	24.7201	SC	B cells
H001	T2	PHIV	F	early treated	fHbp+ CD27+IgD-IgG+ (Switched Memory)	0.12	24.7201	SC	B cells
H001	T2	PHIV	F	early treated	CD27+CD21- (AM)	3.22	24.7201	SC	B cells
H001	T2	PHIV	F	early treated	CD19+	12	24.7201	SC	Lymphocytes
H001	T2	PHIV	F	early treated	CD27+IgD- (SM)	16.6	24.7201	SC	B cells
H008	T2	PHIV	F	early treated	CD19+	26.4	17.4346	SC	Lymphocytes
H008	T2	PHIV	F	early treated	CD27+IgD- (SM)	10.9	17.4346	SC	B cells
H008	T2	PHIV	F	early treated	CD27-IgD- (DN)	4.81	17.4346	SC	B cells
H008	T2	PHIV	F	early treated	CD27-CD21- (TLM)	4.67	17.4346	SC	B cells
H008	T2	PHIV	F	early treated	CD27-IgD+ (Naive)	67.8	17.4346	SC	B cells
H008	T2	PHIV	F	early treated	CD27+IgD+ (USM)	16.5	17.4346	SC	B cells
H008	T2	PHIV	F	early treated	CD27+CD21- (AM)	3.13	17.4346	SC	B cells
H008	T2	PHIV	F	early treated	fHbp+ CD27- CD21- (Tissue like Memory)	4.6	17.4346	SC	B cells
H008	T2	PHIV	F	early treated	fHbp+ CD27+ CD21- (Activated Memory)	3.91	17.4346	SC	B cells
H008	T2	PHIV	F	early treated	fHbp+ CD27+IgD-IgG+ (Switched Memory)	0.17	17.4346	SC	B cells
H011	T2	PHIV	F	late treated	CD27+IgD+ (USM)	30.3	22.3792	NSC	B cells
H011	T2	PHIV	F	late treated	CD27+IgD- (SM)	13.2	22.3792	NSC	B cells
H011	T2	PHIV	F	late treated	CD19+	8.41	22.3792	NSC	Lymphocytes
H011	T2	PHIV	F	late treated	CD27+CD21- (AM)	14	22.3792	NSC	B cells
H011	T2	PHIV	F	late treated	fHbp+ CD27- CD21- (Tissue like Memory)	2.28	22.3792	NSC	B cells
H011	T2	PHIV	F	late treated	CD27-CD21- (TLM)	6.86	22.3792	NSC	B cells
H011	T2	PHIV	F	late treated	CD27-IgD+ (Naive)	50	22.3792	NSC	B cells
H011	T2	PHIV	F	late treated	fHbp+ CD27+IgD-IgG+ (Switched Memory)	0.23	22.3792	NSC	B cells
H011	T2	PHIV	F	late treated	fHbp+ CD27+ CD21- (Activated Memory)	12.8	22.3792	NSC	B cells
H011	T2	PHIV	F	late treated	CD27-IgD- (DN)	6.41	22.3792	NSC	B cells
H014	T2	PHIV	F	early treated	CD27-IgD- (DN)	5.76	10.2368		B cells
H014	T2	PHIV	F	early treated	CD27-IgD+ (Naive)	85.5	10.2368		B cells
H014	T2	PHIV	F	early treated	CD27+IgD- (SM)	5.57	10.2368		B cells
H014	T2	PHIV	F	early treated	CD19+	30.5	10.2368		Lymphocytes
H014	T2	PHIV	F	early treated	fHbp+ CD27- CD21- (Tissue like Memory)	5.49	10.2368		B cells
H014	T2	PHIV	F	early treated	fHbp+ CD27+IgD-IgG+ (Switched Memory)	0.04	10.2368		B cells
H014	T2	PHIV	F	early treated	CD27-CD21- (TLM)	14.8	10.2368		B cells
H014	T2	PHIV	F	early treated	fHbp+ CD27+ CD21- (Activated Memory)	1.65	10.2368		B cells
H014	T2	PHIV	F	early treated	CD27+CD21- (AM)	2.11	10.2368		B cells
H014	T2	PHIV	F	early treated	CD27+IgD+ (USM)	3.21	10.2368		B cells
H016	T0	PHIV	F	early treated	CD27+IgD- (SM)	18	16.5667	SC	B cells
H016	T0	PHIV	F	early treated	CD27+IgD+ (USM)	10.5	16.5667	SC	B cells
H016	T0	PHIV	F	early treated	fHbp+ CD27+IgD-IgG+ (Switched Memory)	1.21	16.5667	SC	B cells
H016	T0	PHIV	F	early treated	CD27-IgD+ (Naive)	62.9	16.5667	SC	B cells
H016	T0	PHIV	F	early treated	fHbp+ CD19+	3.82	16.5667	SC	B cells
H016	T0	PHIV	F	early treated	fHbp+ CD27+ CD21- (Activated Memory)	22.3	16.5667	SC	B cells
H016	T0	PHIV	F	early treated	CD27+IgD-IgG+ (SM)	64.2	16.5667	SC	B cells
H016	T2	PHIV	F	early treated	fHbp+ CD27- CD21- (Tissue like Memory)	1.4	16.5667	SC	B cells
H016	T0	PHIV	F	early treated	fHbp+ CD27- CD21- (Tissue like Memory)	27.3	16.5667	SC	B cells
H016	T0	PHIV	F	early treated	CD27+CD21- (AM)	3.49	16.5667	SC	B cells
H016	T0	PHIV	F	early treated	CD27-CD21+ (Naive)	65.2	16.5667	SC	B cells
H016	T0	PHIV	F	early treated	CD27+CD21+ (RM)	24.4	16.5667	SC	B cells
H016	T0	PHIV	F	early treated	CD27-CD21- (TLM)	6.97	16.5667	SC	B cells
H016	T0	PHIV	F	early treated	CD27-IgD- (DN)	8.51	16.5667	SC	B cells
H016	T2	PHIV	F	early treated	CD27+CD21- (AM)	2.74	16.5667	SC	B cells
H016	T2	PHIV	F	early treated	fHbp+ CD27+ CD21- (Activated Memory)	2.46	16.5667	SC	B cells
H016	T2	PHIV	F	early treated	CD27-IgD+ (Naive)	61.4	16.5667	SC	B cells
H016	T0	PHIV	F	early treated	CD19+	8.66	16.5667	SC	Lymphocytes
H016	T2	PHIV	F	early treated	CD27-CD21- (TLM)	8.62	16.5667	SC	B cells
H016	T0	PHIV	F	early treated	fHbp+ CD27-CD21+ (Naive)	35.4	16.5667	SC	B cells
H016	T0	PHIV	F	early treated	fHbp+ CD27+CD21+ (RM)	15.1	16.5667	SC	B cells
H016	T2	PHIV	F	early treated	CD27+IgD- (SM)	15.8	16.5667	SC	B cells
H016	T2	PHIV	F	early treated	CD27+IgD+ (USM)	11.3	16.5667	SC	B cells
H016	T2	PHIV	F	early treated	CD27-IgD- (DN)	11.5	16.5667	SC	B cells
H016	T2	PHIV	F	early treated	fHbp+ CD27+IgD-IgG+ (Switched Memory)	0.14	16.5667	SC	B cells
H016	T2	PHIV	F	early treated	CD19+	10.5	16.5667	SC	Lymphocytes
H020	T0	PHIV	M	late treated	CD27+IgD-IgG+ (SM)	48.8	21.2047	NSC	B cells
H020	T0	PHIV	M	late treated	CD19+	6.89	21.2047	NSC	Lymphocytes
H020	T0	PHIV	M	late treated	CD27-IgD- (DN)	7.56	21.2047	NSC	B cells
H020	T0	PHIV	M	late treated	CD27+IgD+ (USM)	23	21.2047	NSC	B cells
H020	T0	PHIV	M	late treated	fHbp+ CD19+	8.67	21.2047	NSC	B cells
H020	T0	PHIV	M	late treated	fHbp+ CD27+ CD21- (Activated Memory)	37.3	21.2047	NSC	B cells
H020	T0	PHIV	M	late treated	CD27-IgD+ (Naive)	51	21.2047	NSC	B cells
H020	T0	PHIV	M	late treated	CD27+IgD- (SM)	18.5	21.2047	NSC	B cells
H020	T0	PHIV	M	late treated	CD27+CD21+ (RM)	27.8	21.2047	NSC	B cells
H020	T0	PHIV	M	late treated	CD27-CD21- (TLM)	11.2	21.2047	NSC	B cells
H020	T0	PHIV	M	late treated	CD27+CD21- (AM)	16.5	21.2047	NSC	B cells
H020	T0	PHIV	M	late treated	CD27-CD21+ (Naive)	44.4	21.2047	NSC	B cells
H020	T0	PHIV	M	late treated	fHbp+ CD27+IgD-IgG+ (Switched Memory)	2.8	21.2047	NSC	B cells
H020	T2	PHIV	M	late treated	CD19+	9.7	21.2047	NSC	Lymphocytes
H020	T2	PHIV	M	late treated	CD27+IgD+ (USM)	13.9	21.2047	NSC	B cells
H020	T2	PHIV	M	late treated	fHbp+ CD27+ CD21- (Activated Memory)	6.13	21.2047	NSC	B cells
H020	T2	PHIV	M	late treated	CD27-CD21- (TLM)	3.56	21.2047	NSC	B cells
H020	T2	PHIV	M	late treated	CD27+IgD- (SM)	9.91	21.2047	NSC	B cells
H020	T2	PHIV	M	late treated	CD27-IgD+ (Naive)	72.1	21.2047	NSC	B cells
H020	T2	PHIV	M	late treated	CD27-IgD- (DN)	4.06	21.2047	NSC	B cells
H020	T2	PHIV	M	late treated	CD27+CD21- (AM)	2.93	21.2047	NSC	B cells
H020	T0	PHIV	M	late treated	fHbp+ CD27-CD21+ (Naive)	16.3	21.2047	NSC	B cells
H020	T2	PHIV	M	late treated	fHbp+ CD27- CD21- (Tissue like Memory)	1.75	21.2047	NSC	B cells
H020	T2	PHIV	M	late treated	fHbp+ CD27+IgD-IgG+ (Switched Memory)	0.023	21.2047	NSC	B cells
H020	T0	PHIV	M	late treated	fHbp+ CD27+CD21+ (RM)	9.97	21.2047	NSC	B cells
H020	T0	PHIV	M	late treated	fHbp+ CD27- CD21- (Tissue like Memory)	36.4	21.2047	NSC	B cells
H022	T2	PHIV	M	early treated	CD27-CD21- (TLM)	5.09	10.8227	NSC	B cells
H022	T2	PHIV	M	early treated	fHbp+ CD27- CD21- (Tissue like Memory)	2.84	10.8227	NSC	B cells
H022	T2	PHIV	M	early treated	CD19+	21.5	10.8227	NSC	Lymphocytes
H022	T2	PHIV	M	early treated	fHbp+ CD27+ CD21- (Activated Memory)	3.21	10.8227	NSC	B cells
H022	T2	PHIV	M	early treated	CD27+IgD- (SM)	5.08	10.8227	NSC	B cells
H022	T2	PHIV	M	early treated	CD27+IgD+ (USM)	10.9	10.8227	NSC	B cells
H022	T2	PHIV	M	early treated	fHbp+ CD27+IgD-IgG+ (Switched Memory)	0.33	10.8227	NSC	B cells
H022	T2	PHIV	M	early treated	CD27-IgD- (DN)	4.43	10.8227	NSC	B cells
H022	T2	PHIV	M	early treated	CD27-IgD+ (Naive)	79.6	10.8227	NSC	B cells
H022	T2	PHIV	M	early treated	CD27+CD21- (AM)	1.74	10.8227	NSC	B cells
H023	T2	PHIV	F	late treated	fHbp+ CD27+ CD21- (Activated Memory)	3.54	20.386	NSC	B cells
H023	T2	PHIV	F	late treated	CD27+IgD- (SM)	20	20.386	NSC	B cells
H023	T2	PHIV	F	late treated	CD27+CD21- (AM)	4.98	20.386	NSC	B cells
H023	T2	PHIV	F	late treated	fHbp+ CD27- CD21- (Tissue like Memory)	1.23	20.386	NSC	B cells
H023	T2	PHIV	F	late treated	CD19+	16.8	20.386	NSC	Lymphocytes
H023	T2	PHIV	F	late treated	CD27-IgD- (DN)	12.8	20.386	NSC	B cells
H023	T2	PHIV	F	late treated	fHbp+ CD27+IgD-IgG+ (Switched Memory)	0.35	20.386	NSC	B cells
H023	T2	PHIV	F	late treated	CD27+IgD+ (USM)	14	20.386	NSC	B cells
H023	T2	PHIV	F	late treated	CD27-IgD+ (Naive)	53.2	20.386	NSC	B cells
H023	T2	PHIV	F	late treated	CD27-CD21- (TLM)	7.99	20.386	NSC	B cells
H026	T2	PHIV	M	late treated	CD27-IgD+ (Naive)	77	20.564	SC	B cells
H026	T2	PHIV	M	late treated	fHbp+ CD27+IgD-IgG+ (Switched Memory)	0.18	20.564	SC	B cells
H026	T2	PHIV	M	late treated	CD27-IgD- (DN)	6.02	20.564	SC	B cells
H026	T2	PHIV	M	late treated	CD27-CD21- (TLM)	7.29	20.564	SC	B cells
H026	T2	PHIV	M	late treated	CD27+IgD+ (USM)	6.59	20.564	SC	B cells
H026	T2	PHIV	M	late treated	CD27+IgD- (SM)	10.4	20.564	SC	B cells
H026	T2	PHIV	M	late treated	CD27+CD21- (AM)	2.01	20.564	SC	B cells
H026	T2	PHIV	M	late treated	fHbp+ CD27- CD21- (Tissue like Memory)	2.25	20.564	SC	B cells
H026	T2	PHIV	M	late treated	CD19+	32.3	20.564	SC	Lymphocytes
H026	T2	PHIV	M	late treated	fHbp+ CD27+ CD21- (Activated Memory)	2.9	20.564	SC	B cells
H031	T2	PHIV	M	late treated	CD27-IgD- (DN)	9.05	29.1499	NSC	B cells
H031	T2	PHIV	M	late treated	CD27+IgD- (SM)	8.26	29.1499	NSC	B cells
H031	T2	PHIV	M	late treated	fHbp+ CD27+IgD-IgG+ (Switched Memory)	0.16	29.1499	NSC	B cells
H031	T2	PHIV	M	late treated	CD19+	11.3	29.1499	NSC	Lymphocytes
H031	T2	PHIV	M	late treated	CD27-CD21- (TLM)	3.59	29.1499	NSC	B cells
H031	T2	PHIV	M	late treated	CD27+CD21- (AM)	3.31	29.1499	NSC	B cells
H031	T2	PHIV	M	late treated	CD27-IgD+ (Naive)	63.8	29.1499	NSC	B cells
H031	T2	PHIV	M	late treated	fHbp+ CD27+ CD21- (Activated Memory)	4.74	29.1499	NSC	B cells
H031	T2	PHIV	M	late treated	CD27+IgD+ (USM)	18.9	29.1499	NSC	B cells
H031	T2	PHIV	M	late treated	fHbp+ CD27- CD21- (Tissue like Memory)	1.64	29.1499	NSC	B cells
H040	T2	PHIV	M	late treated	CD27-IgD- (DN)	9.27	12.0246	NSC	B cells
H040	T2	PHIV	M	late treated	fHbp+ CD27+ CD21- (Activated Memory)	6.04	12.0246	NSC	B cells
H040	T2	PHIV	M	late treated	fHbp+ CD27- CD21- (Tissue like Memory)	2.31	12.0246	NSC	B cells
H040	T2	PHIV	M	late treated	CD27+CD21- (AM)	3.91	12.0246	NSC	B cells
H040	T2	PHIV	M	late treated	CD27+IgD- (SM)	11.3	12.0246	NSC	B cells
H040	T2	PHIV	M	late treated	CD27-CD21- (TLM)	8.21	12.0246	NSC	B cells
H040	T2	PHIV	M	late treated	CD27+IgD+ (USM)	6.31	12.0246	NSC	B cells
H040	T2	PHIV	M	late treated	fHbp+ CD27+IgD-IgG+ (Switched Memory)	0.073	12.0246	NSC	B cells
H040	T2	PHIV	M	late treated	CD19+	16	12.0246	NSC	Lymphocytes
H040	T2	PHIV	M	late treated	CD27-IgD+ (Naive)	73.1	12.0246	NSC	B cells
H042	T2	PHIV	M	late treated	fHbp+ CD27- CD21- (Tissue like Memory)	3.02	15.5455	NSC	B cells
H042	T2	PHIV	M	late treated	fHbp+ CD27+IgD-IgG+ (Switched Memory)	0.17	15.5455	NSC	B cells
H042	T2	PHIV	M	late treated	fHbp+ CD27+ CD21- (Activated Memory)	3.25	15.5455	NSC	B cells
H042	T2	PHIV	M	late treated	CD27-IgD+ (Naive)	77.3	15.5455	NSC	B cells
H042	T2	PHIV	M	late treated	CD27-IgD- (DN)	6.58	15.5455	NSC	B cells
H042	T2	PHIV	M	late treated	CD27+IgD+ (USM)	6.64	15.5455	NSC	B cells
H042	T2	PHIV	M	late treated	CD27+CD21- (AM)	2.97	15.5455	NSC	B cells
H042	T2	PHIV	M	late treated	CD27+IgD- (SM)	9.43	15.5455	NSC	B cells
H042	T2	PHIV	M	late treated	CD27-CD21- (TLM)	5.13	15.5455	NSC	B cells
H042	T2	PHIV	M	late treated	CD19+	11.6	15.5455	NSC	Lymphocytes
H044	T2	PHIV	F	late treated	fHbp+ CD27+IgD-IgG+ (Switched Memory)	0.091	10.9405	SC	B cells
H044	T2	PHIV	F	late treated	CD27-CD21- (TLM)	21.6	10.9405	SC	B cells
H044	T2	PHIV	F	late treated	CD27+IgD- (SM)	5.62	10.9405	SC	B cells
H044	T2	PHIV	F	late treated	fHbp+ CD27+ CD21- (Activated Memory)	5.91	10.9405	SC	B cells
H044	T2	PHIV	F	late treated	CD27-IgD- (DN)	5.35	10.9405	SC	B cells
H044	T2	PHIV	F	late treated	CD19+	20.7	10.9405	SC	Lymphocytes
H044	T2	PHIV	F	late treated	CD27-IgD+ (Naive)	84.2	10.9405	SC	B cells
H044	T2	PHIV	F	late treated	fHbp+ CD27- CD21- (Tissue like Memory)	13.9	10.9405	SC	B cells
H044	T2	PHIV	F	late treated	CD27+CD21- (AM)	4.14	10.9405	SC	B cells
H044	T2	PHIV	F	late treated	CD27+IgD+ (USM)	4.87	10.9405	SC	B cells
H046	T2	PHIV	F	late treated	CD27-CD21- (TLM)	5.06	28.4408	SC	B cells
H046	T2	PHIV	F	late treated	fHbp+ CD27- CD21- (Tissue like Memory)	2.46	28.4408	SC	B cells
H046	T2	PHIV	F	late treated	CD27-IgD+ (Naive)	56.1	28.4408	SC	B cells
H046	T2	PHIV	F	late treated	CD27+IgD+ (USM)	24.7	28.4408	SC	B cells
H046	T2	PHIV	F	late treated	fHbp+ CD27+ CD21- (Activated Memory)	6.14	28.4408	SC	B cells
H046	T2	PHIV	F	late treated	CD27-IgD- (DN)	4.22	28.4408	SC	B cells
H046	T2	PHIV	F	late treated	CD27+CD21- (AM)	4.8	28.4408	SC	B cells
H046	T2	PHIV	F	late treated	CD19+	15.3	28.4408	SC	Lymphocytes
H046	T2	PHIV	F	late treated	CD27+IgD- (SM)	15	28.4408	SC	B cells
H046	T2	PHIV	F	late treated	fHbp+ CD27+IgD-IgG+ (Switched Memory)	0.16	28.4408	SC	B cells
H047	T2	PHIV	M	late treated	fHbp+ CD27+IgD-IgG+ (Switched Memory)	0.031	16.4873	SC	B cells
H047	T2	PHIV	M	late treated	CD27-IgD+ (Naive)	41.1	16.4873	SC	B cells
H047	T2	PHIV	M	late treated	CD19+	9.87	16.4873	SC	Lymphocytes
H047	T0	PHIV	M	late treated	CD27-CD21- (TLM)	17.1	16.4873	SC	B cells
H047	T0	PHIV	M	late treated	CD27-IgD- (DN)	21.5	16.4873	SC	B cells
H047	T2	PHIV	M	late treated	CD27+IgD- (SM)	23.2	16.4873	SC	B cells
H047	T2	PHIV	M	late treated	fHbp+ CD27- CD21- (Tissue like Memory)	1.5	16.4873	SC	B cells
H047	T2	PHIV	M	late treated	CD27+IgD+ (USM)	25.7	16.4873	SC	B cells
H047	T0	PHIV	M	late treated	CD27+CD21+ (RM)	32.8	16.4873	SC	B cells
H047	T2	PHIV	M	late treated	CD27-CD21- (TLM)	5.07	16.4873	SC	B cells
H047	T0	PHIV	M	late treated	CD19+	5.13	16.4873	SC	Lymphocytes
H047	T2	PHIV	M	late treated	CD27+CD21- (AM)	4.21	16.4873	SC	B cells
H047	T2	PHIV	M	late treated	CD27-IgD- (DN)	9.98	16.4873	SC	B cells
H047	T0	PHIV	M	late treated	CD27+IgD- (SM)	28.4	16.4873	SC	B cells
H047	T0	PHIV	M	late treated	CD27+IgD+ (USM)	18.7	16.4873	SC	B cells
H047	T0	PHIV	M	late treated	CD27+CD21- (AM)	23.1	16.4873	SC	B cells
H047	T0	PHIV	M	late treated	CD27-CD21+ (Naive)	27	16.4873	SC	B cells
H047	T0	PHIV	M	late treated	fHbp+ CD19+	6.21	16.4873	SC	B cells
H047	T0	PHIV	M	late treated	fHbp+ CD27+ CD21- (Activated Memory)	46.6	16.4873	SC	B cells
H047	T0	PHIV	M	late treated	CD27+IgD-IgG+ (SM)	37.5	16.4873	SC	B cells
H047	T0	PHIV	M	late treated	CD27-IgD+ (Naive)	31.4	16.4873	SC	B cells
H047	T0	PHIV	M	late treated	fHbp+ CD27- CD21- (Tissue like Memory)	46.9	16.4873	SC	B cells
H047	T0	PHIV	M	late treated	fHbp+ CD27-CD21+ (Naive)	4.35	16.4873	SC	B cells
H047	T2	PHIV	M	late treated	fHbp+ CD27+ CD21- (Activated Memory)	2.01	16.4873	SC	B cells
H047	T0	PHIV	M	late treated	fHbp+ CD27+IgD-IgG+ (Switched Memory)	4.15	16.4873	SC	B cells
H047	T0	PHIV	M	late treated	fHbp+ CD27+CD21+ (RM)	2.17	16.4873	SC	B cells
H048	T2	PHIV	F	late treated	fHbp+ CD27- CD21- (Tissue like Memory)	4.62	17.5825	SC	B cells
H048	T2	PHIV	F	late treated	CD27+IgD- (SM)	16.2	17.5825	SC	B cells
H048	T2	PHIV	F	late treated	fHbp+ CD27+IgD-IgG+ (Switched Memory)	0.26	17.5825	SC	B cells
H048	T2	PHIV	F	late treated	CD19+	7.81	17.5825	SC	Lymphocytes
H048	T2	PHIV	F	late treated	CD27-IgD- (DN)	12.6	17.5825	SC	B cells
H048	T2	PHIV	F	late treated	CD27-IgD+ (Naive)	67.5	17.5825	SC	B cells
H048	T2	PHIV	F	late treated	CD27+IgD+ (USM)	3.78	17.5825	SC	B cells
H048	T2	PHIV	F	late treated	fHbp+ CD27+ CD21- (Activated Memory)	3.85	17.5825	SC	B cells
H048	T2	PHIV	F	late treated	CD27+CD21- (AM)	5.27	17.5825	SC	B cells
H048	T2	PHIV	F	late treated	CD27-CD21- (TLM)	9.75	17.5825	SC	B cells
H050	T0	PHIV	F	early treated	CD27+CD21+ (RM)	0.68	8.36961	SC	B cells
H050	T2	PHIV	F	early treated	CD19+	14.5	8.36961	SC	Lymphocytes
H050	T2	PHIV	F	early treated	fHbp+ CD27- CD21- (Tissue like Memory)	1.7	8.36961	SC	B cells
H050	T0	PHIV	F	early treated	CD27-CD21+ (Naive)	5.39	8.36961	SC	B cells
H050	T0	PHIV	F	early treated	CD27+CD21- (AM)	36.2	8.36961	SC	B cells
H050	T2	PHIV	F	early treated	CD27+CD21- (AM)	2.52	8.36961	SC	B cells
H050	T0	PHIV	F	early treated	CD27+IgD- (SM)	29.7	8.36961	SC	B cells
H050	T0	PHIV	F	early treated	fHbp+ CD27- CD21- (Tissue like Memory)	58.8	8.36961	SC	B cells
H050	T0	PHIV	F	early treated	CD27-IgD- (DN)	21.1	8.36961	SC	B cells
H050	T0	PHIV	F	early treated	CD27-IgD+ (Naive)	36.8	8.36961	SC	B cells
H050	T0	PHIV	F	early treated	fHbp+ CD27+ CD21- (Activated Memory)	40	8.36961	SC	B cells
H050	T0	PHIV	F	early treated	CD27-CD21- (TLM)	57.7	8.36961	SC	B cells
H050	T0	PHIV	F	early treated	fHbp+ CD27+IgD-IgG+ (Switched Memory)	11.7	8.36961	SC	B cells
H050	T0	PHIV	F	early treated	fHbp+ CD19+	25.5	8.36961	SC	B cells
H050	T2	PHIV	F	early treated	CD27-IgD- (DN)	3.62	8.36961	SC	B cells
H050	T0	PHIV	F	early treated	fHbp+ CD27-CD21+ (Naive)	0.8	8.36961	SC	B cells
H050	T0	PHIV	F	early treated	fHbp+ CD27+CD21+ (RM)	0.4	8.36961	SC	B cells
H050	T0	PHIV	F	early treated	CD19+	1.95	8.36961	SC	Lymphocytes
H050	T2	PHIV	F	early treated	CD27-IgD+ (Naive)	77.6	8.36961	SC	B cells
H050	T2	PHIV	F	early treated	CD27-CD21- (TLM)	4.2	8.36961	SC	B cells
H050	T0	PHIV	F	early treated	CD27+IgD+ (USM)	12.3	8.36961	SC	B cells
H050	T0	PHIV	F	early treated	CD27+IgD-IgG+ (SM)	22.2	8.36961	SC	B cells
H050	T2	PHIV	F	early treated	fHbp+ CD27+IgD-IgG+ (Switched Memory)	0.24	8.36961	SC	B cells
H050	T2	PHIV	F	early treated	CD27+IgD- (SM)	11	8.36961	SC	B cells
H050	T2	PHIV	F	early treated	CD27+IgD+ (USM)	7.83	8.36961	SC	B cells
H050	T2	PHIV	F	early treated	fHbp+ CD27+ CD21- (Activated Memory)	2.83	8.36961	SC	B cells
H054	T2	PHIV	M	late treated	CD27-IgD- (DN)	6.04	14.0643	NSC	B cells
H054	T2	PHIV	M	late treated	CD27-CD21- (TLM)	6.5	14.0643	NSC	B cells
H054	T2	PHIV	M	late treated	CD27+IgD- (SM)	8.34	14.0643	NSC	B cells
H054	T2	PHIV	M	late treated	fHbp+ CD27+IgD-IgG+ (Switched Memory)	0.098	14.0643	NSC	B cells
H054	T2	PHIV	M	late treated	fHbp+ CD27- CD21- (Tissue like Memory)	2.45	14.0643	NSC	B cells
H054	T2	PHIV	M	late treated	CD27+CD21- (AM)	2.63	14.0643	NSC	B cells
H054	T2	PHIV	M	late treated	CD27+IgD+ (USM)	6.51	14.0643	NSC	B cells
H054	T2	PHIV	M	late treated	CD19+	20.8	14.0643	NSC	Lymphocytes
H054	T2	PHIV	M	late treated	CD27-IgD+ (Naive)	79.1	14.0643	NSC	B cells
H054	T2	PHIV	M	late treated	fHbp+ CD27+ CD21- (Activated Memory)	3.9	14.0643	NSC	B cells
H064	T0	PHIV	M	late treated	CD27+CD21- (AM)	4.96	12.0274	SC	B cells
H064	T2	PHIV	M	late treated	fHbp+ CD27+ CD21- (Activated Memory)	4.53	12.0274	SC	B cells
H064	T2	PHIV	M	late treated	CD27-IgD+ (Naive)	81.8	12.0274	SC	B cells
H064	T2	PHIV	M	late treated	CD27+CD21- (AM)	2.47	12.0274	SC	B cells
H064	T0	PHIV	M	late treated	CD19+	10.3	12.0274	SC	Lymphocytes
H064	T2	PHIV	M	late treated	CD27-CD21- (TLM)	10.2	12.0274	SC	B cells
H064	T0	PHIV	M	late treated	fHbp+ CD27+ CD21- (Activated Memory)	35.9	12.0274	SC	B cells
H064	T0	PHIV	M	late treated	fHbp+ CD27-CD21+ (Naive)	17.3	12.0274	SC	B cells
H064	T0	PHIV	M	late treated	fHbp+ CD27+CD21+ (RM)	5.74	12.0274	SC	B cells
H064	T0	PHIV	M	late treated	CD27-CD21+ (Naive)	72	12.0274	SC	B cells
H064	T2	PHIV	M	late treated	fHbp+ CD27+IgD-IgG+ (Switched Memory)	0.1	12.0274	SC	B cells
H064	T2	PHIV	M	late treated	CD27+IgD- (SM)	6.36	12.0274	SC	B cells
H064	T2	PHIV	M	late treated	CD27+IgD+ (USM)	4.57	12.0274	SC	B cells
H064	T2	PHIV	M	late treated	CD27-IgD- (DN)	7.27	12.0274	SC	B cells
H064	T0	PHIV	M	late treated	CD27-IgD- (DN)	8.14	12.0274	SC	B cells
H064	T0	PHIV	M	late treated	CD27-IgD+ (Naive)	79.4	12.0274	SC	B cells
H064	T0	PHIV	M	late treated	CD27+IgD- (SM)	6.69	12.0274	SC	B cells
H064	T0	PHIV	M	late treated	CD27+IgD+ (USM)	5.74	12.0274	SC	B cells
H064	T0	PHIV	M	late treated	CD27+IgD-IgG+ (SM)	66.7	12.0274	SC	B cells
H064	T2	PHIV	M	late treated	CD19+	16	12.0274	SC	Lymphocytes
H064	T0	PHIV	M	late treated	fHbp+ CD19+	3.63	12.0274	SC	B cells
H064	T0	PHIV	M	late treated	CD27-CD21- (TLM)	13.9	12.0274	SC	B cells
H064	T2	PHIV	M	late treated	fHbp+ CD27- CD21- (Tissue like Memory)	2.31	12.0274	SC	B cells
H064	T0	PHIV	M	late treated	fHbp+ CD27- CD21- (Tissue like Memory)	41.1	12.0274	SC	B cells
H064	T0	PHIV	M	late treated	CD27+CD21+ (RM)	9.08	12.0274	SC	B cells
H064	T0	PHIV	M	late treated	fHbp+ CD27+IgD-IgG+ (Switched Memory)	2.02	12.0274	SC	B cells
H065	T2	PHIV	F	early treated	CD27+CD21- (AM)	2.6	21.3525	SC	B cells
H065	T2	PHIV	F	early treated	CD27-IgD+ (Naive)	74.4	21.3525	SC	B cells
H065	T2	PHIV	F	early treated	fHbp+ CD27+IgD-IgG+ (Switched Memory)	0.29	21.3525	SC	B cells
H065	T2	PHIV	F	early treated	CD27+IgD+ (USM)	6.9	21.3525	SC	B cells
H065	T2	PHIV	F	early treated	CD19+	13.5	21.3525	SC	Lymphocytes
H065	T2	PHIV	F	early treated	CD27-IgD- (DN)	8.76	21.3525	SC	B cells
H065	T2	PHIV	F	early treated	fHbp+ CD27- CD21- (Tissue like Memory)	0.81	21.3525	SC	B cells
H065	T2	PHIV	F	early treated	fHbp+ CD27+ CD21- (Activated Memory)	1.74	21.3525	SC	B cells
H065	T0	PHIV	F	early treated	fHbp+ CD27+IgD-IgG+ (Switched Memory)	1.52	21.3525	SC	B cells
H065	T0	PHIV	F	early treated	fHbp+ CD19+	2.59	21.3525	SC	B cells
H065	T2	PHIV	F	early treated	CD27+IgD- (SM)	9.94	21.3525	SC	B cells
H065	T0	PHIV	F	early treated	CD27+CD21- (AM)	4.47	21.3525	SC	B cells
H065	T0	PHIV	F	early treated	CD27-CD21+ (Naive)	75.3	21.3525	SC	B cells
H065	T0	PHIV	F	early treated	CD27+CD21+ (RM)	15.2	21.3525	SC	B cells
H065	T0	PHIV	F	early treated	CD27-CD21- (TLM)	5.09	21.3525	SC	B cells
H065	T0	PHIV	F	early treated	CD27-IgD- (DN)	9.06	21.3525	SC	B cells
H065	T0	PHIV	F	early treated	CD27-IgD+ (Naive)	70.7	21.3525	SC	B cells
H065	T0	PHIV	F	early treated	CD27+IgD- (SM)	14	21.3525	SC	B cells
H065	T0	PHIV	F	early treated	fHbp+ CD27- CD21- (Tissue like Memory)	11.8	21.3525	SC	B cells
H065	T2	PHIV	F	early treated	CD27-CD21- (TLM)	3.74	21.3525	SC	B cells
H065	T0	PHIV	F	early treated	CD27+IgD-IgG+ (SM)	59.1	21.3525	SC	B cells
H065	T0	PHIV	F	early treated	fHbp+ CD27+CD21+ (RM)	23.5	21.3525	SC	B cells
H065	T0	PHIV	F	early treated	CD19+	12.4	21.3525	SC	Lymphocytes
H065	T0	PHIV	F	early treated	fHbp+ CD27-CD21+ (Naive)	43.9	21.3525	SC	B cells
H065	T0	PHIV	F	early treated	CD27+IgD+ (USM)	6.22	21.3525	SC	B cells
H065	T0	PHIV	F	early treated	fHbp+ CD27+ CD21- (Activated Memory)	20.9	21.3525	SC	B cells
H069	T2	PHIV	M	early treated	CD27-IgD+ (Naive)	66.7	9.38535	SC	B cells
H069	T2	PHIV	M	early treated	fHbp+ CD27+IgD-IgG+ (Switched Memory)	0.32	9.38535	SC	B cells
H069	T2	PHIV	M	early treated	CD27-IgD- (DN)	12.2	9.38535	SC	B cells
H069	T2	PHIV	M	early treated	CD27+IgD+ (USM)	7.45	9.38535	SC	B cells
H069	T2	PHIV	M	early treated	CD27+IgD- (SM)	13.7	9.38535	SC	B cells
H069	T2	PHIV	M	early treated	fHbp+ CD27- CD21- (Tissue like Memory)	3.01	9.38535	SC	B cells
H069	T2	PHIV	M	early treated	CD19+	19.2	9.38535	SC	Lymphocytes
H069	T2	PHIV	M	early treated	fHbp+ CD27+ CD21- (Activated Memory)	4.79	9.38535	SC	B cells
H069	T2	PHIV	M	early treated	CD27-CD21- (TLM)	9.02	9.38535	SC	B cells
H069	T2	PHIV	M	early treated	CD27+CD21- (AM)	2.85	9.38535	SC	B cells
H070	T0	PHIV	F	early treated	CD27-IgD+ (Naive)	9.64	8.48734	SC	B cells
H070	T0	PHIV	F	early treated	fHbp+ CD27+IgD-IgG+ (Switched Memory)	17.4	8.48734	SC	B cells
H070	T0	PHIV	F	early treated	CD27-CD21+ (Naive)	3.88	8.48734	SC	B cells
H070	T0	PHIV	F	early treated	CD27+IgD-IgG+ (SM)	33.3	8.48734	SC	B cells
H070	T0	PHIV	F	early treated	CD27-IgD- (DN)	64.1	8.48734	SC	B cells
H070	T2	PHIV	F	early treated	CD19+	13.5	8.48734	SC	Lymphocytes
H070	T0	PHIV	F	early treated	CD27+CD21+ (RM)	2.14	8.48734	SC	B cells
H070	T0	PHIV	F	early treated	CD27-CD21- (TLM)	62.7	8.48734	SC	B cells
H070	T2	PHIV	F	early treated	CD27+IgD- (SM)	12.1	8.48734	SC	B cells
H070	T2	PHIV	F	early treated	CD27+CD21- (AM)	3.92	8.48734	SC	B cells
H070	T0	PHIV	F	early treated	CD27+IgD- (SM)	23.7	8.48734	SC	B cells
H070	T0	PHIV	F	early treated	fHbp+ CD19+	51.5	8.48734	SC	B cells
H070	T2	PHIV	F	early treated	CD27-IgD- (DN)	4.84	8.48734	SC	B cells
H070	T0	PHIV	F	early treated	fHbp+ CD27+ CD21- (Activated Memory)	29.8	8.48734	SC	B cells
H070	T0	PHIV	F	early treated	CD19+	0.68	8.48734	SC	Lymphocytes
H070	T0	PHIV	F	early treated	CD27+CD21- (AM)	31.3	8.48734	SC	B cells
H070	T0	PHIV	F	early treated	CD27+IgD+ (USM)	2.54	8.48734	SC	B cells
H070	T2	PHIV	F	early treated	CD27-IgD+ (Naive)	73.4	8.48734	SC	B cells
H070	T0	PHIV	F	early treated	fHbp+ CD27- CD21- (Tissue like Memory)	68.7	8.48734	SC	B cells
H070	T2	PHIV	F	early treated	CD27+IgD+ (USM)	9.66	8.48734	SC	B cells
H070	T2	PHIV	F	early treated	fHbp+ CD27+ CD21- (Activated Memory)	4.48	8.48734	SC	B cells
H070	T0	PHIV	F	early treated	fHbp+ CD27-CD21+ (Naive)	0.91	8.48734	SC	B cells
H070	T2	PHIV	F	early treated	CD27-CD21- (TLM)	6.77	8.48734	SC	B cells
H070	T2	PHIV	F	early treated	fHbp+ CD27+IgD-IgG+ (Switched Memory)	0.16	8.48734	SC	B cells
H070	T2	PHIV	F	early treated	fHbp+ CD27- CD21- (Tissue like Memory)	3.63	8.48734	SC	B cells
H070	T0	PHIV	F	early treated	fHbp+ CD27+CD21+ (RM)	0.65	8.48734	SC	B cells
H075	T0	PHIV	F	late treated	fHbp+ CD27- CD21- (Tissue like Memory)	75.7	24.5038	SC	B cells
H075	T2	PHIV	F	late treated	fHbp+ CD27- CD21- (Tissue like Memory)	1.88	24.5038	SC	B cells
H075	T0	PHIV	F	late treated	CD27+CD21+ (RM)	0.36	24.5038	SC	B cells
H075	T2	PHIV	F	late treated	CD27+IgD- (SM)	2.63	24.5038	SC	B cells
H075	T2	PHIV	F	late treated	fHbp+ CD27+ CD21- (Activated Memory)	1.08	24.5038	SC	B cells
H075	T2	PHIV	F	late treated	CD27-CD21- (TLM)	3.91	24.5038	SC	B cells
H075	T0	PHIV	F	late treated	CD19+	2.04	24.5038	SC	Lymphocytes
H075	T2	PHIV	F	late treated	CD27-IgD- (DN)	3.18	24.5038	SC	B cells
H075	T0	PHIV	F	late treated	CD27-CD21+ (Naive)	3.91	24.5038	SC	B cells
H075	T2	PHIV	F	late treated	CD19+	36.9	24.5038	SC	Lymphocytes
H075	T0	PHIV	F	late treated	CD27-CD21- (TLM)	78.8	24.5038	SC	B cells
H075	T0	PHIV	F	late treated	CD27+CD21- (AM)	17	24.5038	SC	B cells
H075	T0	PHIV	F	late treated	CD27-IgD+ (Naive)	18.3	24.5038	SC	B cells
H075	T0	PHIV	F	late treated	fHbp+ CD19+	51.1	24.5038	SC	B cells
H075	T2	PHIV	F	late treated	CD27-IgD+ (Naive)	87.1	24.5038	SC	B cells
H075	T2	PHIV	F	late treated	fHbp+ CD27+IgD-IgG+ (Switched Memory)	0.25	24.5038	SC	B cells
H075	T0	PHIV	F	late treated	fHbp+ CD27+IgD-IgG+ (Switched Memory)	38.1	24.5038	SC	B cells
H075	T2	PHIV	F	late treated	CD27+IgD+ (USM)	7.09	24.5038	SC	B cells
H075	T0	PHIV	F	late treated	fHbp+ CD27+ CD21- (Activated Memory)	23.3	24.5038	SC	B cells
H075	T0	PHIV	F	late treated	fHbp+ CD27-CD21+ (Naive)	0.52	24.5038	SC	B cells
H075	T0	PHIV	F	late treated	fHbp+ CD27+CD21+ (RM)	0.52	24.5038	SC	B cells
H075	T0	PHIV	F	late treated	CD27+IgD- (SM)	11.7	24.5038	SC	B cells
H075	T0	PHIV	F	late treated	CD27+IgD+ (USM)	1.78	24.5038	SC	B cells
H075	T2	PHIV	F	late treated	CD27+CD21- (AM)	1.04	24.5038	SC	B cells
H075	T0	PHIV	F	late treated	CD27-IgD- (DN)	68.2	24.5038	SC	B cells
H075	T0	PHIV	F	late treated	CD27+IgD-IgG+ (SM)	15.9	24.5038	SC	B cells
H079	T2	PHIV	M	early treated	CD27+CD21- (AM)	2.18	13.796	SC	B cells
H079	T2	PHIV	M	early treated	CD19+	19.3	13.796	SC	Lymphocytes
H079	T0	PHIV	M	early treated	fHbp+ CD27- CD21- (Tissue like Memory)	17.4	13.796	SC	B cells
H079	T2	PHIV	M	early treated	fHbp+ CD27- CD21- (Tissue like Memory)	5.59	13.796	SC	B cells
H079	T2	PHIV	M	early treated	fHbp+ CD27+ CD21- (Activated Memory)	17.2	13.796	SC	B cells
H079	T2	PHIV	M	early treated	CD27-IgD- (DN)	4.35	13.796	SC	B cells
H079	T2	PHIV	M	early treated	CD27+IgD- (SM)	7.9	13.796	SC	B cells
H079	T2	PHIV	M	early treated	fHbp+ CD27+IgD-IgG+ (Switched Memory)	0.19	13.796	SC	B cells
H079	T2	PHIV	M	early treated	CD27-CD21- (TLM)	5.17	13.796	SC	B cells
H079	T2	PHIV	M	early treated	CD27+IgD+ (USM)	4.55	13.796	SC	B cells
H079	T0	PHIV	M	early treated	CD27-CD21+ (Naive)	76.5	13.796	SC	B cells
H079	T0	PHIV	M	early treated	CD27+CD21+ (RM)	11.6	13.796	SC	B cells
H079	T0	PHIV	M	early treated	CD27-CD21- (TLM)	8.01	13.796	SC	B cells
H079	T0	PHIV	M	early treated	CD27+CD21- (AM)	3.93	13.796	SC	B cells
H079	T0	PHIV	M	early treated	CD27-IgD+ (Naive)	80.3	13.796	SC	B cells
H079	T0	PHIV	M	early treated	CD27+IgD- (SM)	9.37	13.796	SC	B cells
H079	T2	PHIV	M	early treated	CD27-IgD+ (Naive)	83.2	13.796	SC	B cells
H079	T0	PHIV	M	early treated	fHbp+ CD27+IgD-IgG+ (Switched Memory)	3.01	13.796	SC	B cells
H079	T0	PHIV	M	early treated	fHbp+ CD19+	4.16	13.796	SC	B cells
H079	T0	PHIV	M	early treated	fHbp+ CD27+ CD21- (Activated Memory)	20.2	13.796	SC	B cells
H079	T0	PHIV	M	early treated	fHbp+ CD27-CD21+ (Naive)	44.5	13.796	SC	B cells
H079	T0	PHIV	M	early treated	fHbp+ CD27+CD21+ (RM)	17.9	13.796	SC	B cells
H079	T0	PHIV	M	early treated	CD27-IgD- (DN)	4.63	13.796	SC	B cells
H079	T0	PHIV	M	early treated	CD19+	21	13.796	SC	Lymphocytes
H079	T0	PHIV	M	early treated	CD27+IgD+ (USM)	5.75	13.796	SC	B cells
H079	T0	PHIV	M	early treated	CD27+IgD-IgG+ (SM)	55.1	13.796	SC	B cells
H082	T2	PHIV	M	late treated	CD19+	20.3	11.447	SC	Lymphocytes
H082	T2	PHIV	M	late treated	CD27-IgD- (DN)	8.56	11.447	SC	B cells
H082	T2	PHIV	M	late treated	fHbp+ CD27+ CD21- (Activated Memory)	6.7	11.447	SC	B cells
H082	T2	PHIV	M	late treated	fHbp+ CD27- CD21- (Tissue like Memory)	8.06	11.447	SC	B cells
H082	T2	PHIV	M	late treated	CD27+IgD+ (USM)	9.56	11.447	SC	B cells
H082	T2	PHIV	M	late treated	CD27-CD21- (TLM)	13.7	11.447	SC	B cells
H082	T2	PHIV	M	late treated	CD27-IgD+ (Naive)	74.1	11.447	SC	B cells
H082	T2	PHIV	M	late treated	CD27+IgD- (SM)	7.73	11.447	SC	B cells
H082	T2	PHIV	M	late treated	CD27+CD21- (AM)	5.39	11.447	SC	B cells
H082	T2	PHIV	M	late treated	fHbp+ CD27+IgD-IgG+ (Switched Memory)	0.19	11.447	SC	B cells
H084	T0	PHIV	M	late treated	CD27+CD21- (AM)	3.04	17.2375	NSC	B cells
H084	T0	PHIV	M	late treated	CD27-IgD- (DN)	2.16	17.2375	NSC	B cells
H084	T0	PHIV	M	late treated	CD27-IgD+ (Naive)	87.2	17.2375	NSC	B cells
H084	T0	PHIV	M	late treated	CD27-CD21+ (Naive)	78.1	17.2375	NSC	B cells
H084	T0	PHIV	M	late treated	fHbp+ CD27-CD21+ (Naive)	48.4	17.2375	NSC	B cells
H084	T0	PHIV	M	late treated	CD27+IgD+ (USM)	4.76	17.2375	NSC	B cells
H084	T0	PHIV	M	late treated	CD27+IgD-IgG+ (SM)	60.6	17.2375	NSC	B cells
H084	T0	PHIV	M	late treated	fHbp+ CD27+IgD-IgG+ (Switched Memory)	1.87	17.2375	NSC	B cells
H084	T0	PHIV	M	late treated	fHbp+ CD19+	3.86	17.2375	NSC	B cells
H084	T0	PHIV	M	late treated	fHbp+ CD27+ CD21- (Activated Memory)	12.6	17.2375	NSC	B cells
H084	T0	PHIV	M	late treated	CD19+	20.1	17.2375	NSC	Lymphocytes
H084	T2	PHIV	M	late treated	CD27+IgD+ (USM)	5.38	17.2375	NSC	B cells
H084	T2	PHIV	M	late treated	CD27+CD21- (AM)	1.44	17.2375	NSC	B cells
H084	T0	PHIV	M	late treated	CD27-CD21- (TLM)	11.5	17.2375	NSC	B cells
H084	T0	PHIV	M	late treated	CD27+CD21+ (RM)	7.34	17.2375	NSC	B cells
H084	T2	PHIV	M	late treated	fHbp+ CD27+IgD-IgG+ (Switched Memory)	0.046	17.2375	NSC	B cells
H084	T2	PHIV	M	late treated	CD27-IgD+ (Naive)	85.8	17.2375	NSC	B cells
H084	T0	PHIV	M	late treated	CD27+IgD- (SM)	5.85	17.2375	NSC	B cells
H084	T2	PHIV	M	late treated	CD19+	13.7	17.2375	NSC	Lymphocytes
H084	T2	PHIV	M	late treated	CD27-CD21- (TLM)	5.78	17.2375	NSC	B cells
H084	T2	PHIV	M	late treated	fHbp+ CD27+ CD21- (Activated Memory)	2.74	17.2375	NSC	B cells
H084	T0	PHIV	M	late treated	fHbp+ CD27+CD21+ (RM)	10.4	17.2375	NSC	B cells
H084	T2	PHIV	M	late treated	fHbp+ CD27- CD21- (Tissue like Memory)	2.63	17.2375	NSC	B cells
H084	T0	PHIV	M	late treated	fHbp+ CD27- CD21- (Tissue like Memory)	28.5	17.2375	NSC	B cells
H084	T2	PHIV	M	late treated	CD27+IgD- (SM)	5.76	17.2375	NSC	B cells
H084	T2	PHIV	M	late treated	CD27-IgD- (DN)	3.05	17.2375	NSC	B cells
H093	T2	PHIV	F	early treated	CD19+	22.1	3.90144	SC	Lymphocytes
H093	T0	PHIV	F	early treated	fHbp+ CD19+	48.6	3.90144	SC	B cells
H093	T2	PHIV	F	early treated	fHbp+ CD27+ CD21- (Activated Memory)	7.89	3.90144	SC	B cells
H093	T0	PHIV	F	early treated	fHbp+ CD27- CD21- (Tissue like Memory)	67.7	3.90144	SC	B cells
H093	T0	PHIV	F	early treated	CD27+IgD+ (USM)	5.18	3.90144	SC	B cells
H093	T0	PHIV	F	early treated	CD27+IgD- (SM)	28.9	3.90144	SC	B cells
H093	T0	PHIV	F	early treated	fHbp+ CD27+IgD-IgG+ (Switched Memory)	26.5	3.90144	SC	B cells
H093	T0	PHIV	F	early treated	CD27-IgD- (DN)	53.2	3.90144	SC	B cells
H093	T0	PHIV	F	early treated	CD27-IgD+ (Naive)	12.7	3.90144	SC	B cells
H093	T0	PHIV	F	early treated	fHbp+ CD27+ CD21- (Activated Memory)	30.9	3.90144	SC	B cells
H093	T0	PHIV	F	early treated	CD27-CD21- (TLM)	64.5	3.90144	SC	B cells
H093	T0	PHIV	F	early treated	CD27+IgD-IgG+ (SM)	32.1	3.90144	SC	B cells
H093	T2	PHIV	F	early treated	CD27-IgD- (DN)	7.21	3.90144	SC	B cells
H093	T2	PHIV	F	early treated	CD27+IgD+ (USM)	9.91	3.90144	SC	B cells
H093	T0	PHIV	F	early treated	CD27+CD21+ (RM)	1.23	3.90144	SC	B cells
H093	T0	PHIV	F	early treated	fHbp+ CD27+CD21+ (RM)	1.12	3.90144	SC	B cells
H093	T0	PHIV	F	early treated	CD27+CD21- (AM)	32.9	3.90144	SC	B cells
H093	T2	PHIV	F	early treated	CD27-CD21- (TLM)	10.4	3.90144	SC	B cells
H093	T2	PHIV	F	early treated	fHbp+ CD27- CD21- (Tissue like Memory)	5.95	3.90144	SC	B cells
H093	T0	PHIV	F	early treated	fHbp+ CD27-CD21+ (Naive)	0.28	3.90144	SC	B cells
H093	T0	PHIV	F	early treated	CD19+	0.83	3.90144	SC	Lymphocytes
H093	T2	PHIV	F	early treated	CD27+IgD- (SM)	15	3.90144	SC	B cells
H093	T0	PHIV	F	early treated	CD27-CD21+ (Naive)	1.36	3.90144	SC	B cells
H093	T2	PHIV	F	early treated	fHbp+ CD27+IgD-IgG+ (Switched Memory)	0.45	3.90144	SC	B cells
H093	T2	PHIV	F	early treated	CD27-IgD+ (Naive)	67.9	3.90144	SC	B cells
H093	T2	PHIV	F	early treated	CD27+CD21- (AM)	3.71	3.90144	SC	B cells
H094	T2	PHIV	F	late treated	CD27+IgD+ (USM)	17.9	15.6632		B cells
H094	T2	PHIV	F	late treated	CD27+IgD- (SM)	24	15.6632		B cells
H094	T2	PHIV	F	late treated	CD19+	27	15.6632		Lymphocytes
H094	T2	PHIV	F	late treated	fHbp+ CD27- CD21- (Tissue like Memory)	1.56	15.6632		B cells
H094	T2	PHIV	F	late treated	CD27-IgD- (DN)	12.7	15.6632		B cells
H094	T2	PHIV	F	late treated	CD27+CD21- (AM)	6.06	15.6632		B cells
H094	T2	PHIV	F	late treated	fHbp+ CD27+IgD-IgG+ (Switched Memory)	0.13	15.6632		B cells
H094	T2	PHIV	F	late treated	CD27-CD21- (TLM)	5.72	15.6632		B cells
H094	T2	PHIV	F	late treated	fHbp+ CD27+ CD21- (Activated Memory)	5.3	15.6632		B cells
H094	T2	PHIV	F	late treated	CD27-IgD+ (Naive)	45.4	15.6632		B cells
H095	T2	PHIV	M	early treated	CD27+IgD+ (USM)	12.7	5.62628	NSC	B cells
H095	T2	PHIV	M	early treated	fHbp+ CD27+ CD21- (Activated Memory)	4.69	5.62628	NSC	B cells
H095	T2	PHIV	M	early treated	CD27+CD21- (AM)	3.33	5.62628	NSC	B cells
H095	T2	PHIV	M	early treated	CD27-IgD- (DN)	8.38	5.62628	NSC	B cells
H095	T2	PHIV	M	early treated	fHbp+ CD27- CD21- (Tissue like Memory)	4.17	5.62628	NSC	B cells
H095	T2	PHIV	M	early treated	CD27-IgD+ (Naive)	72.4	5.62628	NSC	B cells
H095	T2	PHIV	M	early treated	CD27-CD21- (TLM)	13.2	5.62628	NSC	B cells
H095	T2	PHIV	M	early treated	fHbp+ CD27+IgD-IgG+ (Switched Memory)	0.15	5.62628	NSC	B cells
H095	T2	PHIV	M	early treated	CD27+IgD- (SM)	6.53	5.62628	NSC	B cells
H095	T2	PHIV	M	early treated	CD19+	22.6	5.62628	NSC	Lymphocytes
H106	T2	PHIV	M	late treated	CD27-IgD- (DN)	6.84			B cells
H106	T2	PHIV	M	late treated	CD19+	15.6			Lymphocytes
H106	T2	PHIV	M	late treated	fHbp+ CD27+IgD-IgG+ (Switched Memory)	0.25			B cells
H106	T2	PHIV	M	late treated	CD27-CD21- (TLM)	4.58			B cells
H106	T2	PHIV	M	late treated	fHbp+ CD27+ CD21- (Activated Memory)	4.65			B cells
H106	T2	PHIV	M	late treated	CD27+CD21- (AM)	4.59			B cells
H106	T2	PHIV	M	late treated	fHbp+ CD27- CD21- (Tissue like Memory)	0.72			B cells
H106	T2	PHIV	M	late treated	CD27-IgD+ (Naive)	69.5			B cells
H106	T2	PHIV	M	late treated	CD27+IgD+ (USM)	11.4			B cells
H106	T2	PHIV	M	late treated	CD27+IgD- (SM)	12.2			B cells
H110	T0	PHIV	M	early treated	CD27-IgD+ (Naive)	51.2	20.7474	SC	B cells
H110	T0	PHIV	M	early treated	CD27+CD21+ (RM)	22.3	20.7474	SC	B cells
H110	T0	PHIV	M	early treated	CD27-CD21- (TLM)	20.2	20.7474	SC	B cells
H110	T0	PHIV	M	early treated	CD27+IgD- (SM)	17.4	20.7474	SC	B cells
H110	T0	PHIV	M	early treated	CD27+IgD-IgG+ (SM)	50.1	20.7474	SC	B cells
H110	T0	PHIV	M	early treated	CD27-CD21+ (Naive)	36.4	20.7474	SC	B cells
H110	T0	PHIV	M	early treated	CD27+IgD+ (USM)	21.1	20.7474	SC	B cells
H110	T0	PHIV	M	early treated	CD27-IgD- (DN)	10.2	20.7474	SC	B cells
H110	T0	PHIV	M	early treated	fHbp+ CD27-CD21+ (Naive)	14.9	20.7474	SC	B cells
H110	T0	PHIV	M	early treated	fHbp+ CD27+IgD-IgG+ (Switched Memory)	3.7	20.7474	SC	B cells
H110	T0	PHIV	M	early treated	fHbp+ CD27- CD21- (Tissue like Memory)	31.4	20.7474	SC	B cells
H110	T0	PHIV	M	early treated	CD27+CD21- (AM)	21.1	20.7474	SC	B cells
H110	T0	PHIV	M	early treated	fHbp+ CD27+ CD21- (Activated Memory)	44.9	20.7474	SC	B cells
H110	T0	PHIV	M	early treated	fHbp+ CD19+	6.48	20.7474	SC	B cells
H110	T0	PHIV	M	early treated	fHbp+ CD27+CD21+ (RM)	8.78	20.7474	SC	B cells
H110	T0	PHIV	M	early treated	CD19+	8.25	20.7474	SC	Lymphocytes
H126	T2	PHIV	M	late treated	CD27+IgD- (SM)	9.26	18.5024	SC	B cells
H126	T2	PHIV	M	late treated	CD27+CD21- (AM)	6.3	18.5024	SC	B cells
H126	T2	PHIV	M	late treated	CD27-CD21- (TLM)	20.4	18.5024	SC	B cells
H126	T2	PHIV	M	late treated	fHbp+ CD27- CD21- (Tissue like Memory)	2.67	18.5024	SC	B cells
H126	T2	PHIV	M	late treated	fHbp+ CD27+IgD-IgG+ (Switched Memory)	0.16	18.5024	SC	B cells
H126	T2	PHIV	M	late treated	fHbp+ CD27+ CD21- (Activated Memory)	10.7	18.5024	SC	B cells
H126	T2	PHIV	M	late treated	CD27-IgD+ (Naive)	73.3	18.5024	SC	B cells
H126	T2	PHIV	M	late treated	CD27+IgD+ (USM)	5.09	18.5024	SC	B cells
H126	T2	PHIV	M	late treated	CD27-IgD- (DN)	12.3	18.5024	SC	B cells
H126	T2	PHIV	M	late treated	CD19+	15.6	18.5024	SC	Lymphocytes
MenB_008	T0	HC	M		CD27-IgD- (DN)	9.33	10.7269	SC	B cells
MenB_008	T2	HC	M		CD19+	13.4	10.7269	SC	Lymphocytes
MenB_008	T0	HC	M		CD27+CD21+ (RM)	18	10.7269	SC	B cells
MenB_008	T2	HC	M		CD27-IgD- (DN)	6.28	10.7269	SC	B cells
MenB_008	T2	HC	M		fHbp+ CD27+ CD21- (Activated Memory)	2.96	10.7269	SC	B cells
MenB_008	T2	HC	M		fHbp+ CD27+IgD-IgG+ (Switched Memory)	0.32	10.7269	SC	B cells
MenB_008	T0	HC	M		CD27-CD21+ (Naive)	73.3	10.7269	SC	B cells
MenB_008	T2	HC	M		CD27-CD21- (TLM)	3.26	10.7269	SC	B cells
MenB_008	T0	HC	M		CD19+	15	10.7269	SC	Lymphocytes
MenB_008	T0	HC	M		CD27+CD21- (AM)	3.95	10.7269	SC	B cells
MenB_008	T2	HC	M		CD27+IgD+ (USM)	12.1	10.7269	SC	B cells
MenB_008	T0	HC	M		fHbp+ CD27- CD21- (Tissue like Memory)	9.98	10.7269	SC	B cells
MenB_008	T0	HC	M		CD27-CD21- (TLM)	4.75	10.7269	SC	B cells
MenB_008	T2	HC	M		fHbp+ CD27- CD21- (Tissue like Memory)	2.35	10.7269	SC	B cells
MenB_008	T0	HC	M		CD27+IgD-IgG+ (SM)	57.9	10.7269	SC	B cells
MenB_008	T2	HC	M		CD27-IgD+ (Naive)	72.8	10.7269	SC	B cells
MenB_008	T2	HC	M		CD27+IgD- (SM)	8.78	10.7269	SC	B cells
MenB_008	T0	HC	M		fHbp+ CD27+ CD21- (Activated Memory)	20.1	10.7269	SC	B cells
MenB_008	T0	HC	M		fHbp+ CD27-CD21+ (Naive)	42	10.7269	SC	B cells
MenB_008	T0	HC	M		fHbp+ CD27+CD21+ (RM)	27.9	10.7269	SC	B cells
MenB_008	T0	HC	M		CD27-IgD+ (Naive)	69.4	10.7269	SC	B cells
MenB_008	T2	HC	M		CD27+CD21- (AM)	2.07	10.7269	SC	B cells
MenB_008	T0	HC	M		CD27+IgD+ (USM)	8.75	10.7269	SC	B cells
MenB_008	T0	HC	M		CD27+IgD- (SM)	12.5	10.7269	SC	B cells
MenB_008	T0	HC	M		fHbp+ CD27+IgD-IgG+ (Switched Memory)	2.08	10.7269	SC	B cells
MenB_008	T0	HC	M		fHbp+ CD19+	3.48	10.7269	SC	B cells
MenB_009	T2	HC	F		CD27+IgD- (SM)	7.44	14.1875	SC	B cells
MenB_009	T0	HC	F		CD27+CD21- (AM)	4.85	14.1875	SC	B cells
MenB_009	T0	HC	F		CD19+	22.6	14.1875	SC	Lymphocytes
MenB_009	T0	HC	F		fHbp+ CD27- CD21- (Tissue like Memory)	5.83	14.1875	SC	B cells
MenB_009	T0	HC	F		fHbp+ CD19+	4.1	14.1875	SC	B cells
MenB_009	T2	HC	F		fHbp+ CD27- CD21- (Tissue like Memory)	0.85	14.1875	SC	B cells
MenB_009	T0	HC	F		fHbp+ CD27-CD21+ (Naive)	46	14.1875	SC	B cells
MenB_009	T0	HC	F		fHbp+ CD27+CD21+ (RM)	29.8	14.1875	SC	B cells
MenB_009	T2	HC	F		CD27-CD21- (TLM)	2.5	14.1875	SC	B cells
MenB_009	T0	HC	F		fHbp+ CD27+ CD21- (Activated Memory)	18.4	14.1875	SC	B cells
MenB_009	T2	HC	F		CD19+	17.1	14.1875	SC	Lymphocytes
MenB_009	T0	HC	F		CD27-CD21+ (Naive)	74	14.1875	SC	B cells
MenB_009	T0	HC	F		CD27+CD21+ (RM)	15.5	14.1875	SC	B cells
MenB_009	T2	HC	F		fHbp+ CD27+IgD-IgG+ (Switched Memory)	0.22	14.1875	SC	B cells
MenB_009	T2	HC	F		CD27-IgD- (DN)	4.25	14.1875	SC	B cells
MenB_009	T0	HC	F		CD27-IgD+ (Naive)	73.6	14.1875	SC	B cells
MenB_009	T2	HC	F		CD27-IgD+ (Naive)	78.7	14.1875	SC	B cells
MenB_009	T0	HC	F		CD27+IgD- (SM)	10.6	14.1875	SC	B cells
MenB_009	T0	HC	F		CD27-CD21- (TLM)	5.69	14.1875	SC	B cells
MenB_009	T2	HC	F		fHbp+ CD27+ CD21- (Activated Memory)	0.9	14.1875	SC	B cells
MenB_009	T2	HC	F		CD27+IgD+ (USM)	9.6	14.1875	SC	B cells
MenB_009	T0	HC	F		CD27+IgD+ (USM)	8.18	14.1875	SC	B cells
MenB_009	T0	HC	F		CD27-IgD- (DN)	7.58	14.1875	SC	B cells
MenB_009	T2	HC	F		CD27+CD21- (AM)	1.56	14.1875	SC	B cells
MenB_009	T0	HC	F		fHbp+ CD27+IgD-IgG+ (Switched Memory)	2.97	14.1875	SC	B cells
MenB_009	T0	HC	F		CD27+IgD-IgG+ (SM)	55.8	14.1875	SC	B cells
MenB_010	T2	HC	M		fHbp+ CD27+IgD-IgG+ (Switched Memory)	0.17	17.0787	NSC	B cells
MenB_010	T0	HC	M		CD27+IgD-IgG+ (SM)	57.9	17.0787	NSC	B cells
MenB_010	T0	HC	M		CD27+CD21- (AM)	5.37	17.0787	NSC	B cells
MenB_010	T0	HC	M		CD27+CD21+ (RM)	10.5	17.0787	NSC	B cells
MenB_010	T0	HC	M		CD19+	8.38	17.0787	NSC	Lymphocytes
MenB_010	T0	HC	M		fHbp+ CD27+ CD21- (Activated Memory)	31.9	17.0787	NSC	B cells
MenB_010	T0	HC	M		CD27-CD21+ (Naive)	74.1	17.0787	NSC	B cells
MenB_010	T0	HC	M		CD27+IgD+ (USM)	6.9	17.0787	NSC	B cells
MenB_010	T2	HC	M		CD27-IgD- (DN)	6.07	17.0787	NSC	B cells
MenB_010	T0	HC	M		fHbp+ CD27+IgD-IgG+ (Switched Memory)	2.71	17.0787	NSC	B cells
MenB_010	T0	HC	M		fHbp+ CD19+	4.57	17.0787	NSC	B cells
MenB_010	T0	HC	M		CD27-IgD- (DN)	8.03	17.0787	NSC	B cells
MenB_010	T0	HC	M		fHbp+ CD27-CD21+ (Naive)	28.3	17.0787	NSC	B cells
MenB_010	T0	HC	M		CD27-CD21- (TLM)	10	17.0787	NSC	B cells
MenB_010	T2	HC	M		fHbp+ CD27+ CD21- (Activated Memory)	2.36	17.0787	NSC	B cells
MenB_010	T0	HC	M		CD27+IgD- (SM)	7.36	17.0787	NSC	B cells
MenB_010	T2	HC	M		CD27+CD21- (AM)	2.51	17.0787	NSC	B cells
MenB_010	T2	HC	M		CD19+	12.5	17.0787	NSC	Lymphocytes
MenB_010	T0	HC	M		CD27-IgD+ (Naive)	77.7	17.0787	NSC	B cells
MenB_010	T2	HC	M		fHbp+ CD27- CD21- (Tissue like Memory)	0.92	17.0787	NSC	B cells
MenB_010	T2	HC	M		CD27+IgD+ (USM)	8.95	17.0787	NSC	B cells
MenB_010	T0	HC	M		fHbp+ CD27+CD21+ (RM)	12.1	17.0787	NSC	B cells
MenB_010	T2	HC	M		CD27-IgD+ (Naive)	78.5	17.0787	NSC	B cells
MenB_010	T2	HC	M		CD27-CD21- (TLM)	5.58	17.0787	NSC	B cells
MenB_010	T0	HC	M		fHbp+ CD27- CD21- (Tissue like Memory)	27.7	17.0787	NSC	B cells
MenB_010	T2	HC	M		CD27+IgD- (SM)	6.49	17.0787	NSC	B cells
MenB_013	T2	HC	F		CD19+	24	3.41684	SC	Lymphocytes
MenB_013	T2	HC	F		CD27-IgD- (DN)	3.29	3.41684	SC	B cells
MenB_013	T2	HC	F		CD27+IgD- (SM)	6.49	3.41684	SC	B cells
MenB_013	T2	HC	F		CD27-IgD+ (Naive)	76.9	3.41684	SC	B cells
MenB_013	T2	HC	F		CD27-CD21- (TLM)	4.21	3.41684	SC	B cells
MenB_013	T2	HC	F		CD27+CD21- (AM)	1.78	3.41684	SC	B cells
MenB_013	T2	HC	F		CD27+IgD+ (USM)	13.3	3.41684	SC	B cells
MenB_013	T2	HC	F		fHbp+ CD27- CD21- (Tissue like Memory)	1.31	3.41684	SC	B cells
MenB_013	T2	HC	F		fHbp+ CD27+IgD-IgG+ (Switched Memory)	0.32	3.41684	SC	B cells
MenB_013	T2	HC	F		fHbp+ CD27+ CD21- (Activated Memory)	0.78	3.41684	SC	B cells
MenB_015	T2	HC	M		CD27+CD21- (AM)	1	9.27584	SC	B cells
MenB_015	T2	HC	M		CD19+	19.7	9.27584	SC	Lymphocytes
MenB_015	T2	HC	M		fHbp+ CD27- CD21- (Tissue like Memory)	1.72	9.27584	SC	B cells
MenB_015	T0	HC	M		CD27+IgD+ (USM)	4.5	9.27584	SC	B cells
MenB_015	T0	HC	M		CD27+CD21- (AM)	1.84	9.27584	SC	B cells
MenB_015	T2	HC	M		fHbp+ CD27+IgD-IgG+ (Switched Memory)	0.21	9.27584	SC	B cells
MenB_015	T0	HC	M		fHbp+ CD27+IgD-IgG+ (Switched Memory)	5.57	9.27584	SC	B cells
MenB_015	T2	HC	M		CD27-IgD+ (Naive)	87.3	9.27584	SC	B cells
MenB_015	T2	HC	M		CD27-CD21- (TLM)	3.91	9.27584	SC	B cells
MenB_015	T0	HC	M		CD27+IgD- (SM)	3.48	9.27584	SC	B cells
MenB_015	T2	HC	M		CD27-IgD- (DN)	4.12	9.27584	SC	B cells
MenB_015	T2	HC	M		fHbp+ CD27+ CD21- (Activated Memory)	0.91	9.27584	SC	B cells
MenB_015	T0	HC	M		fHbp+ CD19+	4.55	9.27584	SC	B cells
MenB_015	T0	HC	M		fHbp+ CD27+ CD21- (Activated Memory)	9.16	9.27584	SC	B cells
MenB_015	T0	HC	M		CD27-CD21+ (Naive)	85.1	9.27584	SC	B cells
MenB_015	T2	HC	M		CD27+IgD+ (USM)	4.53	9.27584	SC	B cells
MenB_015	T0	HC	M		fHbp+ CD27- CD21- (Tissue like Memory)	11.3	9.27584	SC	B cells
MenB_015	T0	HC	M		CD27-IgD- (DN)	3.27	9.27584	SC	B cells
MenB_015	T0	HC	M		CD27-IgD+ (Naive)	88.7	9.27584	SC	B cells
MenB_015	T0	HC	M		fHbp+ CD27-CD21+ (Naive)	66.5	9.27584	SC	B cells
MenB_015	T0	HC	M		CD27-CD21- (TLM)	5.24	9.27584	SC	B cells
MenB_015	T0	HC	M		CD27+IgD-IgG+ (SM)	34.1	9.27584	SC	B cells
MenB_015	T0	HC	M		fHbp+ CD27+CD21+ (RM)	13	9.27584	SC	B cells
MenB_015	T0	HC	M		CD19+	24.2	9.27584	SC	Lymphocytes
MenB_015	T0	HC	M		CD27+CD21+ (RM)	7.77	9.27584	SC	B cells
MenB_015	T2	HC	M		CD27+IgD- (SM)	4.07	9.27584	SC	B cells
MenB_016	T2	HC	M		CD19+	18.1			Lymphocytes
MenB_016	T2	HC	M		fHbp+ CD27+ CD21- (Activated Memory)	1.44			B cells
MenB_016	T2	HC	M		CD27+CD21- (AM)	1.95			B cells
MenB_016	T2	HC	M		CD27-CD21- (TLM)	7.36			B cells
MenB_016	T2	HC	M		CD27+IgD+ (USM)	4.05			B cells
MenB_016	T2	HC	M		CD27-IgD- (DN)	4.86			B cells
MenB_016	T2	HC	M		fHbp+ CD27+IgD-IgG+ (Switched Memory)	0.35			B cells
MenB_016	T2	HC	M		CD27-IgD+ (Naive)	86.2			B cells
MenB_016	T2	HC	M		CD27+IgD- (SM)	4.92			B cells
MenB_016	T2	HC	M		fHbp+ CD27- CD21- (Tissue like Memory)	2.88			B cells
MenB_017	T2	HC	F		CD27-IgD- (DN)	12	5.76044	SC	B cells
MenB_017	T2	HC	F		CD27+IgD- (SM)	11	5.76044	SC	B cells
MenB_017	T2	HC	F		CD27+IgD+ (USM)	17.2	5.76044	SC	B cells
MenB_017	T2	HC	F		CD27+CD21- (AM)	3.56	5.76044	SC	B cells
MenB_017	T2	HC	F		fHbp+ CD27+ CD21- (Activated Memory)	3.7	5.76044	SC	B cells
MenB_017	T2	HC	F		CD27-CD21- (TLM)	4.45	5.76044	SC	B cells
MenB_017	T2	HC	F		fHbp+ CD27- CD21- (Tissue like Memory)	3.36	5.76044	SC	B cells
MenB_017	T2	HC	F		CD27-IgD+ (Naive)	59.8	5.76044	SC	B cells
MenB_017	T2	HC	F		CD19+	19.7	5.76044	SC	Lymphocytes
MenB_017	T2	HC	F		fHbp+ CD27+IgD-IgG+ (Switched Memory)	0.18	5.76044	SC	B cells
MenB_018	T2	HC	M		CD27+CD21- (AM)	2.32	6.54894	SC	B cells
MenB_018	T2	HC	M		CD19+	7	6.54894	SC	Lymphocytes
MenB_018	T2	HC	M		CD27-IgD+ (Naive)	70.6	6.54894	SC	B cells
MenB_018	T2	HC	M		CD27-IgD- (DN)	7.03	6.54894	SC	B cells
MenB_018	T2	HC	M		CD27-CD21- (TLM)	5.75	6.54894	SC	B cells
MenB_018	T2	HC	M		fHbp+ CD27- CD21- (Tissue like Memory)	3.01	6.54894	SC	B cells
MenB_018	T2	HC	M		fHbp+ CD27+IgD-IgG+ (Switched Memory)	0.39	6.54894	SC	B cells
MenB_018	T2	HC	M		CD27+IgD+ (USM)	11.9	6.54894	SC	B cells
MenB_018	T2	HC	M		fHbp+ CD27+ CD21- (Activated Memory)	2.47	6.54894	SC	B cells
MenB_018	T2	HC	M		CD27+IgD- (SM)	10.5	6.54894	SC	B cells
MenB_019	T2	HC	F		CD27+CD21- (AM)	1.35	5.2512	NSC	B cells
MenB_019	T2	HC	F		CD27-IgD- (DN)	3.46	5.2512	NSC	B cells
MenB_019	T2	HC	F		fHbp+ CD27+ CD21- (Activated Memory)	7.36	5.2512	NSC	B cells
MenB_019	T0	HC	F		CD27-CD21- (TLM)	4.9	5.2512	NSC	B cells
MenB_019	T0	HC	F		CD19+	17	5.2512	NSC	Lymphocytes
MenB_019	T0	HC	F		CD27+CD21- (AM)	5.22	5.2512	NSC	B cells
MenB_019	T0	HC	F		CD27-IgD- (DN)	3.71	5.2512	NSC	B cells
MenB_019	T0	HC	F		fHbp+ CD27+CD21+ (RM)	25.1	5.2512	NSC	B cells
MenB_019	T2	HC	F		fHbp+ CD27+IgD-IgG+ (Switched Memory)	0.068	5.2512	NSC	B cells
MenB_019	T2	HC	F		CD27-IgD+ (Naive)	80.5	5.2512	NSC	B cells
MenB_019	T2	HC	F		CD27+IgD- (SM)	8.08	5.2512	NSC	B cells
MenB_019	T0	HC	F		fHbp+ CD27+IgD-IgG+ (Switched Memory)	2.02	5.2512	NSC	B cells
MenB_019	T2	HC	F		CD19+	17.4	5.2512	NSC	Lymphocytes
MenB_019	T0	HC	F		CD27+IgD- (SM)	10.5	5.2512	NSC	B cells
MenB_019	T2	HC	F		fHbp+ CD27- CD21- (Tissue like Memory)	1.88	5.2512	NSC	B cells
MenB_019	T0	HC	F		fHbp+ CD27- CD21- (Tissue like Memory)	10.1	5.2512	NSC	B cells
MenB_019	T0	HC	F		fHbp+ CD27-CD21+ (Naive)	42.9	5.2512	NSC	B cells
MenB_019	T0	HC	F		fHbp+ CD27+ CD21- (Activated Memory)	21.9	5.2512	NSC	B cells
MenB_019	T0	HC	F		CD27+CD21+ (RM)	16.7	5.2512	NSC	B cells
MenB_019	T0	HC	F		CD27+IgD+ (USM)	11	5.2512	NSC	B cells
MenB_019	T2	HC	F		CD27-CD21- (TLM)	2.22	5.2512	NSC	B cells
MenB_019	T2	HC	F		CD27+IgD+ (USM)	7.96	5.2512	NSC	B cells
MenB_019	T0	HC	F		CD27-CD21+ (Naive)	73.2	5.2512	NSC	B cells
MenB_019	T0	HC	F		CD27+IgD-IgG+ (SM)	65.7	5.2512	NSC	B cells
MenB_019	T0	HC	F		CD27-IgD+ (Naive)	74.8	5.2512	NSC	B cells
MenB_019	T0	HC	F		fHbp+ CD19+	3.43	5.2512	NSC	B cells
MenB_020	T2	HC	M		CD27+IgD+ (USM)	5.8	9.65092	SC	B cells
MenB_020	T0	HC	M		CD27-IgD+ (Naive)	86.3	9.65092	SC	B cells
MenB_020	T0	HC	M		CD27-IgD- (DN)	5.95	9.65092	SC	B cells
MenB_020	T0	HC	M		CD27-CD21- (TLM)	27.5	9.65092	SC	B cells
MenB_020	T2	HC	M		CD27+CD21- (AM)	1.58	9.65092	SC	B cells
MenB_020	T0	HC	M		CD27+CD21+ (RM)	5.42	9.65092	SC	B cells
MenB_020	T0	HC	M		fHbp+ CD27+IgD-IgG+ (Switched Memory)	1.71	9.65092	SC	B cells
MenB_020	T0	HC	M		CD19+	27.2	9.65092	SC	Lymphocytes
MenB_020	T0	HC	M		CD27+CD21- (AM)	3.43	9.65092	SC	B cells
MenB_020	T0	HC	M		CD27+IgD-IgG+ (SM)	57.6	9.65092	SC	B cells
MenB_020	T0	HC	M		fHbp+ CD27- CD21- (Tissue like Memory)	47.2	9.65092	SC	B cells
MenB_020	T2	HC	M		CD27-CD21- (TLM)	4.83	9.65092	SC	B cells
MenB_020	T2	HC	M		fHbp+ CD27+ CD21- (Activated Memory)	8.02	9.65092	SC	B cells
MenB_020	T0	HC	M		CD27+IgD+ (USM)	3.81	9.65092	SC	B cells
MenB_020	T2	HC	M		fHbp+ CD27+IgD-IgG+ (Switched Memory)	0.2	9.65092	SC	B cells
MenB_020	T2	HC	M		CD27-IgD- (DN)	5.81	9.65092	SC	B cells
MenB_020	T2	HC	M		CD27+IgD- (SM)	7.59	9.65092	SC	B cells
MenB_020	T2	HC	M		CD27-IgD+ (Naive)	80.8	9.65092	SC	B cells
MenB_020	T0	HC	M		CD27-CD21+ (Naive)	63.7	9.65092	SC	B cells
MenB_020	T2	HC	M		CD19+	27.1	9.65092	SC	Lymphocytes
MenB_020	T0	HC	M		fHbp+ CD19+	5.07	9.65092	SC	B cells
MenB_020	T2	HC	M		fHbp+ CD27- CD21- (Tissue like Memory)	3.38	9.65092	SC	B cells
MenB_020	T0	HC	M		CD27+IgD- (SM)	3.96	9.65092	SC	B cells
MenB_020	T0	HC	M		fHbp+ CD27+CD21+ (RM)	2.95	9.65092	SC	B cells
MenB_020	T0	HC	M		fHbp+ CD27+ CD21- (Activated Memory)	11.6	9.65092	SC	B cells
MenB_020	T0	HC	M		fHbp+ CD27-CD21+ (Naive)	38.2	9.65092	SC	B cells
MenB_021	T2	HC	M		CD27+IgD- (SM)	7.56	16.5202	SC	B cells
MenB_021	T2	HC	M		CD27-IgD+ (Naive)	81.4	16.5202	SC	B cells
MenB_021	T2	HC	M		CD27-CD21- (TLM)	4.48	16.5202	SC	B cells
MenB_021	T2	HC	M		CD19+	5.47	16.5202	SC	Lymphocytes
MenB_021	T2	HC	M		CD27-IgD- (DN)	6.46	16.5202	SC	B cells
MenB_021	T2	HC	M		fHbp+ CD27+ CD21- (Activated Memory)	3.24	16.5202	SC	B cells
MenB_021	T2	HC	M		CD27+CD21- (AM)	2.94	16.5202	SC	B cells
MenB_021	T2	HC	M		CD27+IgD+ (USM)	4.6	16.5202	SC	B cells
MenB_021	T2	HC	M		fHbp+ CD27+IgD-IgG+ (Switched Memory)	0.083	16.5202	SC	B cells
MenB_021	T2	HC	M		fHbp+ CD27- CD21- (Tissue like Memory)	4.53	16.5202	SC	B cells
MenB_023	T2	HC	M		CD27-IgD+ (Naive)	75.4	11.7645	SC	B cells
MenB_023	T2	HC	M		fHbp+ CD27- CD21- (Tissue like Memory)	0	11.7645	SC	B cells
MenB_023	T2	HC	M		CD27-CD21- (TLM)	6.07	11.7645	SC	B cells
MenB_023	T2	HC	M		CD19+	16.2	11.7645	SC	Lymphocytes
MenB_023	T2	HC	M		fHbp+ CD27+IgD-IgG+ (Switched Memory)	0.047	11.7645	SC	B cells
MenB_023	T2	HC	M		fHbp+ CD27+ CD21- (Activated Memory)	2.6	11.7645	SC	B cells
MenB_023	T2	HC	M		CD27+IgD+ (USM)	5.92	11.7645	SC	B cells
MenB_023	T2	HC	M		CD27+CD21- (AM)	2.24	11.7645	SC	B cells
MenB_023	T2	HC	M		CD27-IgD- (DN)	9.03	11.7645	SC	B cells
MenB_023	T2	HC	M		CD27+IgD- (SM)	9.63	11.7645	SC	B cells
MenB_024	T0	HC	F		CD27-IgD- (DN)	14.2	8.50376	SC	B cells
MenB_024	T0	HC	F		CD27+CD21+ (RM)	10.8	8.50376	SC	B cells
MenB_024	T0	HC	F		CD27+IgD-IgG+ (SM)	65.9	8.50376	SC	B cells
MenB_024	T0	HC	F		CD27-IgD+ (Naive)	45.7	8.50376	SC	B cells
MenB_024	T0	HC	F		CD27+IgD+ (USM)	14.2	8.50376	SC	B cells
MenB_024	T0	HC	F		CD27-CD21- (TLM)	43.7	8.50376	SC	B cells
MenB_024	T0	HC	F		CD19+	16.4	8.50376	SC	Lymphocytes
MenB_024	T0	HC	F		fHbp+ CD27+ CD21- (Activated Memory)	55	8.50376	SC	B cells
MenB_024	T0	HC	F		CD27-CD21+ (Naive)	12.9	8.50376	SC	B cells
MenB_024	T0	HC	F		fHbp+ CD27+CD21+ (RM)	5.99	8.50376	SC	B cells
MenB_024	T0	HC	F		fHbp+ CD27- CD21- (Tissue like Memory)	34.1	8.50376	SC	B cells
MenB_024	T0	HC	F		CD27+CD21- (AM)	32.5	8.50376	SC	B cells
MenB_024	T0	HC	F		fHbp+ CD27-CD21+ (Naive)	4.84	8.50376	SC	B cells
MenB_024	T0	HC	F		CD27+IgD- (SM)	25.9	8.50376	SC	B cells
MenB_024	T0	HC	F		fHbp+ CD27+IgD-IgG+ (Switched Memory)	3.4	8.50376	SC	B cells
MenB_024	T0	HC	F		fHbp+ CD19+	6.2	8.50376	SC	B cells
MenB_025	T0	HC	F		fHbp+ CD27- CD21- (Tissue like Memory)	14	3.32375	NSC	B cells
MenB_025	T0	HC	F		CD27+IgD- (SM)	5.59	3.32375	NSC	B cells
MenB_025	T0	HC	F		CD27-IgD- (DN)	5.93	3.32375	NSC	B cells
MenB_025	T0	HC	F		CD27-IgD+ (Naive)	82.6	3.32375	NSC	B cells
MenB_025	T0	HC	F		CD19+	16.5	3.32375	NSC	Lymphocytes
MenB_025	T0	HC	F		fHbp+ CD19+	0.3	3.32375	NSC	B cells
MenB_025	T0	HC	F		CD27+CD21+ (RM)	9.7	3.32375	NSC	B cells
MenB_025	T0	HC	F		CD27-CD21- (TLM)	10.1	3.32375	NSC	B cells
MenB_025	T0	HC	F		CD27+CD21- (AM)	3.33	3.32375	NSC	B cells
MenB_025	T0	HC	F		fHbp+ CD27+IgD-IgG+ (Switched Memory)	0	3.32375	NSC	B cells
MenB_025	T0	HC	F		fHbp+ CD27+CD21+ (RM)	4.68	3.32375	NSC	B cells
MenB_025	T0	HC	F		fHbp+ CD27-CD21+ (Naive)	78.9	3.32375	NSC	B cells
MenB_025	T0	HC	F		CD27+IgD-IgG+ (SM)	67.9	3.32375	NSC	B cells
MenB_025	T0	HC	F		CD27-CD21+ (Naive)	76.9	3.32375	NSC	B cells
MenB_025	T0	HC	F		CD27+IgD+ (USM)	5.83	3.32375	NSC	B cells
MenB_025	T0	HC	F		fHbp+ CD27+ CD21- (Activated Memory)	2.34	3.32375	NSC	B cells
MenB_026	T2	HC	F		CD27+IgD+ (USM)	6.62	6.45038	SC	B cells
MenB_026	T2	HC	F		CD27-IgD+ (Naive)	84.3	6.45038	SC	B cells
MenB_026	T2	HC	F		fHbp+ CD27- CD21- (Tissue like Memory)	0.58	6.45038	SC	B cells
MenB_026	T2	HC	F		CD27-CD21- (TLM)	5.66	6.45038	SC	B cells
MenB_026	T2	HC	F		CD27-IgD- (DN)	5.35	6.45038	SC	B cells
MenB_026	T2	HC	F		CD27+CD21- (AM)	1.74	6.45038	SC	B cells
MenB_026	T2	HC	F		fHbp+ CD27+ CD21- (Activated Memory)	2.33	6.45038	SC	B cells
MenB_026	T2	HC	F		fHbp+ CD27+IgD-IgG+ (Switched Memory)	0.31	6.45038	SC	B cells
MenB_026	T2	HC	F		CD27+IgD- (SM)	3.77	6.45038	SC	B cells
MenB_026	T2	HC	F		CD19+	9.96	6.45038	SC	Lymphocytes
MenB_027	T2	HC	M		fHbp+ CD27+ CD21- (Activated Memory)	3.47	12.2437	NSC	B cells
MenB_027	T0	HC	M		fHbp+ CD19+	6.86	12.2437	NSC	B cells
MenB_027	T2	HC	M		CD27+IgD- (SM)	13.3	12.2437	NSC	B cells
MenB_027	T0	HC	M		CD27-CD21- (TLM)	16.8	12.2437	NSC	B cells
MenB_027	T0	HC	M		fHbp+ CD27- CD21- (Tissue like Memory)	44.2	12.2437	NSC	B cells
MenB_027	T0	HC	M		fHbp+ CD27+ CD21- (Activated Memory)	28	12.2437	NSC	B cells
MenB_027	T0	HC	M		CD27+IgD+ (USM)	17.8	12.2437	NSC	B cells
MenB_027	T0	HC	M		fHbp+ CD27+CD21+ (RM)	7.71	12.2437	NSC	B cells
MenB_027	T0	HC	M		fHbp+ CD27+IgD-IgG+ (Switched Memory)	3.35	12.2437	NSC	B cells
MenB_027	T0	HC	M		CD27+CD21+ (RM)	30.5	12.2437	NSC	B cells
MenB_027	T2	HC	M		fHbp+ CD27- CD21- (Tissue like Memory)	2.65	12.2437	NSC	B cells
MenB_027	T0	HC	M		fHbp+ CD27-CD21+ (Naive)	20.1	12.2437	NSC	B cells
MenB_027	T0	HC	M		CD27+CD21- (AM)	17.2	12.2437	NSC	B cells
MenB_027	T2	HC	M		CD27+CD21- (AM)	2.83	12.2437	NSC	B cells
MenB_027	T0	HC	M		CD27+IgD-IgG+ (SM)	55.5	12.2437	NSC	B cells
MenB_027	T2	HC	M		CD19+	18.2	12.2437	NSC	Lymphocytes
MenB_027	T0	HC	M		CD27-IgD- (DN)	15.5	12.2437	NSC	B cells
MenB_027	T0	HC	M		CD27-CD21+ (Naive)	35.5	12.2437	NSC	B cells
MenB_027	T0	HC	M		CD27-IgD+ (Naive)	40.7	12.2437	NSC	B cells
MenB_027	T2	HC	M		fHbp+ CD27+IgD-IgG+ (Switched Memory)	0.37	12.2437	NSC	B cells
MenB_027	T2	HC	M		CD27-CD21- (TLM)	5.93	12.2437	NSC	B cells
MenB_027	T2	HC	M		CD27-IgD- (DN)	10.7	12.2437	NSC	B cells
MenB_027	T0	HC	M		CD27+IgD- (SM)	26	12.2437	NSC	B cells
MenB_027	T2	HC	M		CD27-IgD+ (Naive)	64.9	12.2437	NSC	B cells
MenB_027	T0	HC	M		CD19+	6.67	12.2437	NSC	Lymphocytes
MenB_027	T2	HC	M		CD27+IgD+ (USM)	11	12.2437	NSC	B cells
MenB_028	T2	HC	F		fHbp+ CD27+ CD21- (Activated Memory)	7.89	5.95756	SC	B cells
MenB_028	T2	HC	F		fHbp+ CD27- CD21- (Tissue like Memory)	7.89	5.95756	SC	B cells
MenB_028	T0	HC	F		fHbp+ CD27+IgD-IgG+ (Switched Memory)	2.8	5.95756	SC	B cells
MenB_028	T0	HC	F		fHbp+ CD27+CD21+ (RM)	5.76	5.95756	SC	B cells
MenB_028	T0	HC	F		fHbp+ CD27+ CD21- (Activated Memory)	22.9	5.95756	SC	B cells
MenB_028	T0	HC	F		CD27+IgD-IgG+ (SM)	64.7	5.95756	SC	B cells
MenB_028	T0	HC	F		CD27+CD21- (AM)	6.26	5.95756	SC	B cells
MenB_028	T0	HC	F		CD27-IgD+ (Naive)	69.5	5.95756	SC	B cells
MenB_028	T0	HC	F		CD27+IgD- (SM)	12.7	5.95756	SC	B cells
MenB_028	T0	HC	F		CD19+	14.8	5.95756	SC	Lymphocytes
MenB_028	T0	HC	F		CD27-IgD- (DN)	11.4	5.95756	SC	B cells
MenB_028	T2	HC	F		CD27-IgD+ (Naive)	73.6	5.95756	SC	B cells
MenB_028	T0	HC	F		fHbp+ CD19+	5.31	5.95756	SC	B cells
MenB_028	T0	HC	F		CD27+IgD+ (USM)	6.45	5.95756	SC	B cells
MenB_028	T2	HC	F		CD27+IgD+ (USM)	4.72	5.95756	SC	B cells
MenB_028	T2	HC	F		CD27-IgD- (DN)	12.4	5.95756	SC	B cells
MenB_028	T2	HC	F		fHbp+ CD27+IgD-IgG+ (Switched Memory)	0.23	5.95756	SC	B cells
MenB_028	T2	HC	F		CD27+IgD- (SM)	9.27	5.95756	SC	B cells
MenB_028	T2	HC	F		CD27-CD21- (TLM)	10.7	5.95756	SC	B cells
MenB_028	T0	HC	F		CD27-CD21- (TLM)	11.4	5.95756	SC	B cells
MenB_028	T2	HC	F		CD27+CD21- (AM)	3.83	5.95756	SC	B cells
MenB_028	T0	HC	F		CD27-CD21+ (Naive)	67	5.95756	SC	B cells
MenB_028	T0	HC	F		fHbp+ CD27-CD21+ (Naive)	35.3	5.95756	SC	B cells
MenB_028	T0	HC	F		fHbp+ CD27- CD21- (Tissue like Memory)	36	5.95756	SC	B cells
MenB_028	T0	HC	F		CD27+CD21+ (RM)	15.3	5.95756	SC	B cells
MenB_028	T2	HC	F		CD19+	3.27	5.95756	SC	Lymphocytes
MenB_029	T2	HC	F		fHbp+ CD27+ CD21- (Activated Memory)	2.05	13.41	NSC	B cells
MenB_029	T2	HC	F		CD27+CD21- (AM)	1.93	13.41	NSC	B cells
MenB_029	T2	HC	F		fHbp+ CD27- CD21- (Tissue like Memory)	2.64	13.41	NSC	B cells
MenB_029	T0	HC	F		CD27-CD21- (TLM)	16.5	13.41	NSC	B cells
MenB_029	T2	HC	F		CD27+IgD- (SM)	7.88	13.41	NSC	B cells
MenB_029	T2	HC	F		CD27-IgD+ (Naive)	75.3	13.41	NSC	B cells
MenB_029	T2	HC	F		CD27+IgD+ (USM)	4.94	13.41	NSC	B cells
MenB_029	T2	HC	F		CD19+	16.2	13.41	NSC	Lymphocytes
MenB_029	T0	HC	F		CD27+CD21- (AM)	4.01	13.41	NSC	B cells
MenB_029	T0	HC	F		CD27-CD21+ (Naive)	65.5	13.41	NSC	B cells
MenB_029	T0	HC	F		CD27-IgD+ (Naive)	75.4	13.41	NSC	B cells
MenB_029	T0	HC	F		fHbp+ CD27+IgD-IgG+ (Switched Memory)	0.091	13.41	NSC	B cells
MenB_029	T0	HC	F		CD27-IgD- (DN)	7.21	13.41	NSC	B cells
MenB_029	T0	HC	F		fHbp+ CD19+	0.21	13.41	NSC	B cells
MenB_029	T0	HC	F		CD27+CD21+ (RM)	14	13.41	NSC	B cells
MenB_029	T2	HC	F		CD27-IgD- (DN)	11.9	13.41	NSC	B cells
MenB_029	T2	HC	F		CD27-CD21- (TLM)	4.12	13.41	NSC	B cells
MenB_029	T0	HC	F		fHbp+ CD27- CD21- (Tissue like Memory)	12	13.41	NSC	B cells
MenB_029	T0	HC	F		CD27+IgD+ (USM)	8.7	13.41	NSC	B cells
MenB_029	T0	HC	F		fHbp+ CD27+ CD21- (Activated Memory)	3.76	13.41	NSC	B cells
MenB_029	T0	HC	F		CD27+IgD-IgG+ (SM)	42.4	13.41	NSC	B cells
MenB_029	T0	HC	F		CD19+	9.52	13.41	NSC	Lymphocytes
MenB_029	T0	HC	F		fHbp+ CD27+CD21+ (RM)	15.8	13.41	NSC	B cells
MenB_029	T2	HC	F		fHbp+ CD27+IgD-IgG+ (Switched Memory)	0.096	13.41	NSC	B cells
MenB_029	T0	HC	F		CD27+IgD- (SM)	8.72	13.41	NSC	B cells
MenB_029	T0	HC	F		fHbp+ CD27-CD21+ (Naive)	68.4	13.41	NSC	B cells
MenB_030	T0	HC	F		CD27-CD21- (TLM)	9.2	9.39083	SC	B cells
MenB_030	T0	HC	F		fHbp+ CD27+CD21+ (RM)	7.74	9.39083	SC	B cells
MenB_030	T0	HC	F		CD27+CD21+ (RM)	14.1	9.39083	SC	B cells
MenB_030	T0	HC	F		fHbp+ CD27+IgD-IgG+ (Switched Memory)	3.27	9.39083	SC	B cells
MenB_030	T2	HC	F		CD27-IgD- (DN)	5.87	9.39083	SC	B cells
MenB_030	T0	HC	F		CD27+IgD- (SM)	7.84	9.39083	SC	B cells
MenB_030	T2	HC	F		CD27+IgD- (SM)	11.4	9.39083	SC	B cells
MenB_030	T0	HC	F		CD27-IgD+ (Naive)	73.5	9.39083	SC	B cells
MenB_030	T2	HC	F		CD27-CD21- (TLM)	5.42	9.39083	SC	B cells
MenB_030	T0	HC	F		CD19+	13	9.39083	SC	Lymphocytes
MenB_030	T0	HC	F		fHbp+ CD27- CD21- (Tissue like Memory)	31.1	9.39083	SC	B cells
MenB_030	T0	HC	F		CD27-IgD- (DN)	7.6	9.39083	SC	B cells
MenB_030	T0	HC	F		CD27+CD21- (AM)	5.33	9.39083	SC	B cells
MenB_030	T0	HC	F		fHbp+ CD27-CD21+ (Naive)	36.1	9.39083	SC	B cells
MenB_030	T2	HC	F		CD27+IgD+ (USM)	19.5	9.39083	SC	B cells
MenB_030	T0	HC	F		CD27+IgD-IgG+ (SM)	51.5	9.39083	SC	B cells
MenB_030	T2	HC	F		fHbp+ CD27+ CD21- (Activated Memory)	6.38	9.39083	SC	B cells
MenB_030	T0	HC	F		fHbp+ CD27+ CD21- (Activated Memory)	25	9.39083	SC	B cells
MenB_030	T2	HC	F		fHbp+ CD27+IgD-IgG+ (Switched Memory)	0.35	9.39083	SC	B cells
MenB_030	T0	HC	F		CD27-CD21+ (Naive)	71.4	9.39083	SC	B cells
MenB_030	T2	HC	F		CD19+	13.5	9.39083	SC	Lymphocytes
MenB_030	T2	HC	F		CD27+CD21- (AM)	4.92	9.39083	SC	B cells
MenB_030	T2	HC	F		CD27-IgD+ (Naive)	63.3	9.39083	SC	B cells
MenB_030	T0	HC	F		CD27+IgD+ (USM)	11	9.39083	SC	B cells
MenB_030	T2	HC	F		fHbp+ CD27- CD21- (Tissue like Memory)	2.07	9.39083	SC	B cells
MenB_030	T0	HC	F		fHbp+ CD19+	4.42	9.39083	SC	B cells
MenB_031	T0	HC	M		fHbp+ CD27- CD21- (Tissue like Memory)	18.8	9.39083	SC	B cells
MenB_031	T2	HC	M		fHbp+ CD27- CD21- (Tissue like Memory)	2.71	9.39083	SC	B cells
MenB_031	T2	HC	M		CD27+IgD+ (USM)	18.9	9.39083	SC	B cells
MenB_031	T2	HC	M		fHbp+ CD27+ CD21- (Activated Memory)	5.53	9.39083	SC	B cells
MenB_031	T0	HC	M		CD19+	6.48	9.39083	SC	Lymphocytes
MenB_031	T0	HC	M		CD27+CD21- (AM)	8.53	9.39083	SC	B cells
MenB_031	T0	HC	M		CD27+IgD- (SM)	10.5	9.39083	SC	B cells
MenB_031	T2	HC	M		CD27+CD21- (AM)	4.11	9.39083	SC	B cells
MenB_031	T2	HC	M		CD19+	9.3	9.39083	SC	Lymphocytes
MenB_031	T0	HC	M		CD27-CD21+ (Naive)	56.1	9.39083	SC	B cells
MenB_031	T2	HC	M		fHbp+ CD27+IgD-IgG+ (Switched Memory)	0.16	9.39083	SC	B cells
MenB_031	T0	HC	M		fHbp+ CD27-CD21+ (Naive)	21.3	9.39083	SC	B cells
MenB_031	T0	HC	M		fHbp+ CD27+ CD21- (Activated Memory)	39.9	9.39083	SC	B cells
MenB_031	T0	HC	M		CD27-IgD+ (Naive)	60	9.39083	SC	B cells
MenB_031	T0	HC	M		CD27-CD21- (TLM)	8.13	9.39083	SC	B cells
MenB_031	T0	HC	M		CD27+CD21+ (RM)	27.3	9.39083	SC	B cells
MenB_031	T2	HC	M		CD27-IgD+ (Naive)	63.8	9.39083	SC	B cells
MenB_031	T0	HC	M		fHbp+ CD27+CD21+ (RM)	20	9.39083	SC	B cells
MenB_031	T2	HC	M		CD27-IgD- (DN)	9.05	9.39083	SC	B cells
MenB_031	T0	HC	M		CD27-IgD- (DN)	9.19	9.39083	SC	B cells
MenB_031	T2	HC	M		CD27+IgD- (SM)	8.26	9.39083	SC	B cells
MenB_031	T0	HC	M		fHbp+ CD19+	4.87	9.39083	SC	B cells
MenB_031	T2	HC	M		CD27-CD21- (TLM)	5.03	9.39083	SC	B cells
MenB_031	T0	HC	M		fHbp+ CD27+IgD-IgG+ (Switched Memory)	3.61	9.39083	SC	B cells
MenB_031	T0	HC	M		CD27+IgD-IgG+ (SM)	55	9.39083	SC	B cells
MenB_031	T0	HC	M		CD27+IgD+ (USM)	20.3	9.39083	SC	B cells
MenB_032	T0	HC	F		fHbp+ CD27- CD21- (Tissue like Memory)	23.6	11.6468	SC	B cells
MenB_032	T2	HC	F		CD27-CD21- (TLM)	3.55	11.6468	SC	B cells
MenB_032	T0	HC	F		fHbp+ CD27-CD21+ (Naive)	47.1	11.6468	SC	B cells
MenB_032	T0	HC	F		fHbp+ CD27+CD21+ (RM)	9.68	11.6468	SC	B cells
MenB_032	T0	HC	F		fHbp+ CD19+	4.81	11.6468	SC	B cells
MenB_032	T0	HC	F		fHbp+ CD27+ CD21- (Activated Memory)	19.7	11.6468	SC	B cells
MenB_032	T2	HC	F		CD19+	20.6	11.6468	SC	Lymphocytes
MenB_032	T2	HC	F		fHbp+ CD27+ CD21- (Activated Memory)	2.67	11.6468	SC	B cells
MenB_032	T0	HC	F		CD19+	10.7	11.6468	SC	Lymphocytes
MenB_032	T2	HC	F		CD27-IgD- (DN)	8.6	11.6468	SC	B cells
MenB_032	T0	HC	F		CD27+IgD+ (USM)	9.44	11.6468	SC	B cells
MenB_032	T2	HC	F		CD27-IgD+ (Naive)	60.5	11.6468	SC	B cells
MenB_032	T2	HC	F		fHbp+ CD27- CD21- (Tissue like Memory)	0.45	11.6468	SC	B cells
MenB_032	T2	HC	F		CD27+IgD- (SM)	13.8	11.6468	SC	B cells
MenB_032	T0	HC	F		CD27+CD21- (AM)	5.56	11.6468	SC	B cells
MenB_032	T0	HC	F		CD27-CD21+ (Naive)	66.8	11.6468	SC	B cells
MenB_032	T2	HC	F		CD27+IgD+ (USM)	17.1	11.6468	SC	B cells
MenB_032	T2	HC	F		CD27+CD21- (AM)	3.39	11.6468	SC	B cells
MenB_032	T0	HC	F		CD27+IgD-IgG+ (SM)	46.9	11.6468	SC	B cells
MenB_032	T0	HC	F		CD27+IgD- (SM)	13.6	11.6468	SC	B cells
MenB_032	T0	HC	F		CD27+CD21+ (RM)	19.1	11.6468	SC	B cells
MenB_032	T0	HC	F		fHbp+ CD27+IgD-IgG+ (Switched Memory)	2.35	11.6468	SC	B cells
MenB_032	T2	HC	F		fHbp+ CD27+IgD-IgG+ (Switched Memory)	0.13	11.6468	SC	B cells
MenB_032	T0	HC	F		CD27-IgD+ (Naive)	64.7	11.6468	SC	B cells
MenB_032	T0	HC	F		CD27-IgD- (DN)	12.3	11.6468	SC	B cells
MenB_032	T0	HC	F		CD27-CD21- (TLM)	8.52	11.6468	SC	B cells
MenB_034	T2	HC	F		CD27-IgD+ (Naive)	70.3	14.2505	SC	B cells
MenB_034	T2	HC	F		CD19+	14.7	14.2505	SC	Lymphocytes
MenB_034	T2	HC	F		fHbp+ CD27+IgD-IgG+ (Switched Memory)	0.28	14.2505	SC	B cells
MenB_034	T2	HC	F		CD27-IgD- (DN)	4.92	14.2505	SC	B cells
MenB_034	T2	HC	F		CD27+IgD- (SM)	8.46	14.2505	SC	B cells
MenB_034	T2	HC	F		CD27+IgD+ (USM)	16.3	14.2505	SC	B cells
MenB_034	T2	HC	F		CD27+CD21- (AM)	2.96	14.2505	SC	B cells
MenB_034	T2	HC	F		fHbp+ CD27+ CD21- (Activated Memory)	3.94	14.2505	SC	B cells
MenB_034	T2	HC	F		CD27-CD21- (TLM)	3.81	14.2505	SC	B cells
MenB_034	T2	HC	F		fHbp+ CD27- CD21- (Tissue like Memory)	1.23	14.2505	SC	B cells
MenB_035	T0	HC	F		CD19+	5.69	14.2012	SC	Lymphocytes
MenB_035	T2	HC	F		CD27-IgD+ (Naive)	62.8	14.2012	SC	B cells
MenB_035	T2	HC	F		CD19+	7.57	14.2012	SC	Lymphocytes
MenB_035	T0	HC	F		fHbp+ CD27+IgD-IgG+ (Switched Memory)	1.89	14.2012	SC	B cells
MenB_035	T2	HC	F		CD27-IgD- (DN)	5.11	14.2012	SC	B cells
MenB_035	T2	HC	F		fHbp+ CD27+IgD-IgG+ (Switched Memory)	0.13	14.2012	SC	B cells
MenB_035	T0	HC	F		CD27+IgD+ (USM)	9.91	14.2012	SC	B cells
MenB_035	T2	HC	F		CD27+IgD- (SM)	23.8	14.2012	SC	B cells
MenB_035	T0	HC	F		fHbp+ CD19+	2.72	14.2012	SC	B cells
MenB_035	T0	HC	F		CD27+IgD- (SM)	26.6	14.2012	SC	B cells
MenB_035	T0	HC	F		CD27-CD21+ (Naive)	52.3	14.2012	SC	B cells
MenB_035	T0	HC	F		CD27-CD21- (TLM)	5.21	14.2012	SC	B cells
MenB_035	T2	HC	F		CD27-CD21- (TLM)	3.21	14.2012	SC	B cells
MenB_035	T0	HC	F		CD27+CD21- (AM)	7.7	14.2012	SC	B cells
MenB_035	T2	HC	F		fHbp+ CD27- CD21- (Tissue like Memory)	1.85	14.2012	SC	B cells
MenB_035	T0	HC	F		fHbp+ CD27+ CD21- (Activated Memory)	34.7	14.2012	SC	B cells
MenB_035	T0	HC	F		CD27+IgD-IgG+ (SM)	47.9	14.2012	SC	B cells
MenB_035	T0	HC	F		CD27-IgD+ (Naive)	52	14.2012	SC	B cells
MenB_035	T0	HC	F		fHbp+ CD27-CD21+ (Naive)	26.6	14.2012	SC	B cells
MenB_035	T2	HC	F		CD27+IgD+ (USM)	8.28	14.2012	SC	B cells
MenB_035	T0	HC	F		fHbp+ CD27- CD21- (Tissue like Memory)	20.3	14.2012	SC	B cells
MenB_035	T0	HC	F		CD27-IgD- (DN)	11.5	14.2012	SC	B cells
MenB_035	T2	HC	F		fHbp+ CD27+ CD21- (Activated Memory)	2.78	14.2012	SC	B cells
MenB_035	T2	HC	F		CD27+CD21- (AM)	2.66	14.2012	SC	B cells
MenB_035	T0	HC	F		CD27+CD21+ (RM)	34.8	14.2012	SC	B cells
MenB_035	T0	HC	F		fHbp+ CD27+CD21+ (RM)	18.4	14.2012	SC	B cells
MenB_036	T2	HC	M		CD27+CD21- (AM)	1.4	16.0055	SC	B cells
MenB_036	T2	HC	M		CD27+IgD+ (USM)	9.59	16.0055	SC	B cells
MenB_036	T2	HC	M		CD27-IgD- (DN)	1.69	16.0055	SC	B cells
MenB_036	T2	HC	M		fHbp+ CD27- CD21- (Tissue like Memory)	0.6	16.0055	SC	B cells
MenB_036	T2	HC	M		CD19+	21	16.0055	SC	Lymphocytes
MenB_036	T2	HC	M		fHbp+ CD27+ CD21- (Activated Memory)	1.69	16.0055	SC	B cells
MenB_036	T2	HC	M		CD27+IgD- (SM)	4.86	16.0055	SC	B cells
MenB_036	T2	HC	M		CD27-IgD+ (Naive)	83.9	16.0055	SC	B cells
MenB_036	T2	HC	M		CD27-CD21- (TLM)	2.92	16.0055	SC	B cells
MenB_036	T2	HC	M		fHbp+ CD27+IgD-IgG+ (Switched Memory)	0.37	16.0055	SC	B cells
MenB_037	T2	HC	M		CD27-IgD+ (Naive)	72.5	14.0452	NSC	B cells
MenB_037	T2	HC	M		CD27+CD21- (AM)	4.3	14.0452	NSC	B cells
MenB_037	T2	HC	M		CD27+IgD- (SM)	11.6	14.0452	NSC	B cells
MenB_037	T2	HC	M		CD27-IgD- (DN)	4.11	14.0452	NSC	B cells
MenB_037	T2	HC	M		CD19+	25.8	14.0452	NSC	Lymphocytes
MenB_037	T2	HC	M		fHbp+ CD27+ CD21- (Activated Memory)	3.25	14.0452	NSC	B cells
MenB_037	T2	HC	M		CD27-CD21- (TLM)	4.11	14.0452	NSC	B cells
MenB_037	T2	HC	M		fHbp+ CD27- CD21- (Tissue like Memory)	0.9	14.0452	NSC	B cells
MenB_037	T2	HC	M		CD27+IgD+ (USM)	11.8	14.0452	NSC	B cells
MenB_037	T2	HC	M		fHbp+ CD27+IgD-IgG+ (Switched Memory)	0.5	14.0452	NSC	B cells
MenC_011	T2	HC	F		CD27-IgD+ (Naive)	44.2	25.9767	SC	B cells
MenC_011	T2	HC	F		CD27+IgD- (SM)	23.8	25.9767	SC	B cells
MenC_011	T2	HC	F		CD19+	8.93	25.9767	SC	Lymphocytes
MenC_011	T2	HC	F		CD27+CD21- (AM)	5.27	25.9767	SC	B cells
MenC_011	T2	HC	F		fHbp+ CD27+ CD21- (Activated Memory)	7.38	25.9767	SC	B cells
MenC_011	T2	HC	F		CD27-CD21- (TLM)	2.96	25.9767	SC	B cells
MenC_011	T2	HC	F		CD27-IgD- (DN)	7.43	25.9767	SC	B cells
MenC_011	T2	HC	F		fHbp+ CD27- CD21- (Tissue like Memory)	1.85	25.9767	SC	B cells
MenC_011	T2	HC	F		CD27+IgD+ (USM)	24.6	25.9767	SC	B cells
MenC_011	T2	HC	F		fHbp+ CD27+IgD-IgG+ (Switched Memory)	0.66	25.9767	SC	B cells
H001	T2	Early	F	early treated	fHbp+ CD27- CD21- (Tissue like Memory)	3.56	24.7201	SC	B cells
H001	T2	Early	F	early treated	CD27-CD21- (TLM)	2.85	24.7201	SC	B cells
H001	T2	Early	F	early treated	CD27+IgD+ (USM)	12.4	24.7201	SC	B cells
H001	T2	Early	F	early treated	fHbp+ CD27+ CD21- (Activated Memory)	15.5	24.7201	SC	B cells
H001	T2	Early	F	early treated	CD27-IgD+ (Naive)	64.2	24.7201	SC	B cells
H001	T2	Early	F	early treated	CD27-IgD- (DN)	6.84	24.7201	SC	B cells
H001	T2	Early	F	early treated	fHbp+ CD27+IgD-IgG+ (Switched Memory)	0.12	24.7201	SC	B cells
H001	T2	Early	F	early treated	CD27+CD21- (AM)	3.22	24.7201	SC	B cells
H001	T2	Early	F	early treated	CD19+	12	24.7201	SC	Lymphocytes
H001	T2	Early	F	early treated	CD27+IgD- (SM)	16.6	24.7201	SC	B cells
H008	T2	Early	F	early treated	CD19+	26.4	17.4346	SC	Lymphocytes
H008	T2	Early	F	early treated	CD27+IgD- (SM)	10.9	17.4346	SC	B cells
H008	T2	Early	F	early treated	CD27-IgD- (DN)	4.81	17.4346	SC	B cells
H008	T2	Early	F	early treated	CD27-CD21- (TLM)	4.67	17.4346	SC	B cells
H008	T2	Early	F	early treated	CD27-IgD+ (Naive)	67.8	17.4346	SC	B cells
H008	T2	Early	F	early treated	CD27+IgD+ (USM)	16.5	17.4346	SC	B cells
H008	T2	Early	F	early treated	CD27+CD21- (AM)	3.13	17.4346	SC	B cells
H008	T2	Early	F	early treated	fHbp+ CD27- CD21- (Tissue like Memory)	4.6	17.4346	SC	B cells
H008	T2	Early	F	early treated	fHbp+ CD27+ CD21- (Activated Memory)	3.91	17.4346	SC	B cells
H008	T2	Early	F	early treated	fHbp+ CD27+IgD-IgG+ (Switched Memory)	0.17	17.4346	SC	B cells
H014	T2	Early	F	early treated	CD27-IgD- (DN)	5.76	10.2368		B cells
H014	T2	Early	F	early treated	CD27-IgD+ (Naive)	85.5	10.2368		B cells
H014	T2	Early	F	early treated	CD27+IgD- (SM)	5.57	10.2368		B cells
H014	T2	Early	F	early treated	CD19+	30.5	10.2368		Lymphocytes
H014	T2	Early	F	early treated	fHbp+ CD27- CD21- (Tissue like Memory)	5.49	10.2368		B cells
H014	T2	Early	F	early treated	fHbp+ CD27+IgD-IgG+ (Switched Memory)	0.04	10.2368		B cells
H014	T2	Early	F	early treated	CD27-CD21- (TLM)	14.8	10.2368		B cells
H014	T2	Early	F	early treated	fHbp+ CD27+ CD21- (Activated Memory)	1.65	10.2368		B cells
H014	T2	Early	F	early treated	CD27+CD21- (AM)	2.11	10.2368		B cells
H014	T2	Early	F	early treated	CD27+IgD+ (USM)	3.21	10.2368		B cells
H016	T0	Early	F	early treated	CD27+IgD- (SM)	18	16.5667	SC	B cells
H016	T0	Early	F	early treated	CD27+IgD+ (USM)	10.5	16.5667	SC	B cells
H016	T0	Early	F	early treated	fHbp+ CD27+IgD-IgG+ (Switched Memory)	1.21	16.5667	SC	B cells
H016	T0	Early	F	early treated	CD27-IgD+ (Naive)	62.9	16.5667	SC	B cells
H016	T0	Early	F	early treated	fHbp+ CD19+	3.82	16.5667	SC	B cells
H016	T0	Early	F	early treated	fHbp+ CD27+ CD21- (Activated Memory)	22.3	16.5667	SC	B cells
H016	T0	Early	F	early treated	CD27+IgD-IgG+ (SM)	64.2	16.5667	SC	B cells
H016	T2	Early	F	early treated	fHbp+ CD27- CD21- (Tissue like Memory)	1.4	16.5667	SC	B cells
H016	T0	Early	F	early treated	fHbp+ CD27- CD21- (Tissue like Memory)	27.3	16.5667	SC	B cells
H016	T0	Early	F	early treated	CD27+CD21- (AM)	3.49	16.5667	SC	B cells
H016	T0	Early	F	early treated	CD27-CD21+ (Naive)	65.2	16.5667	SC	B cells
H016	T0	Early	F	early treated	CD27+CD21+ (RM)	24.4	16.5667	SC	B cells
H016	T0	Early	F	early treated	CD27-CD21- (TLM)	6.97	16.5667	SC	B cells
H016	T0	Early	F	early treated	CD27-IgD- (DN)	8.51	16.5667	SC	B cells
H016	T2	Early	F	early treated	CD27+CD21- (AM)	2.74	16.5667	SC	B cells
H016	T2	Early	F	early treated	fHbp+ CD27+ CD21- (Activated Memory)	2.46	16.5667	SC	B cells
H016	T2	Early	F	early treated	CD27-IgD+ (Naive)	61.4	16.5667	SC	B cells
H016	T0	Early	F	early treated	CD19+	8.66	16.5667	SC	Lymphocytes
H016	T2	Early	F	early treated	CD27-CD21- (TLM)	8.62	16.5667	SC	B cells
H016	T0	Early	F	early treated	fHbp+ CD27-CD21+ (Naive)	35.4	16.5667	SC	B cells
H016	T0	Early	F	early treated	fHbp+ CD27+CD21+ (RM)	15.1	16.5667	SC	B cells
H016	T2	Early	F	early treated	CD27+IgD- (SM)	15.8	16.5667	SC	B cells
H016	T2	Early	F	early treated	CD27+IgD+ (USM)	11.3	16.5667	SC	B cells
H016	T2	Early	F	early treated	CD27-IgD- (DN)	11.5	16.5667	SC	B cells
H016	T2	Early	F	early treated	fHbp+ CD27+IgD-IgG+ (Switched Memory)	0.14	16.5667	SC	B cells
H016	T2	Early	F	early treated	CD19+	10.5	16.5667	SC	Lymphocytes
H022	T2	Early	M	early treated	CD27-CD21- (TLM)	5.09	10.8227	NSC	B cells
H022	T2	Early	M	early treated	fHbp+ CD27- CD21- (Tissue like Memory)	2.84	10.8227	NSC	B cells
H022	T2	Early	M	early treated	CD19+	21.5	10.8227	NSC	Lymphocytes
H022	T2	Early	M	early treated	fHbp+ CD27+ CD21- (Activated Memory)	3.21	10.8227	NSC	B cells
H022	T2	Early	M	early treated	CD27+IgD- (SM)	5.08	10.8227	NSC	B cells
H022	T2	Early	M	early treated	CD27+IgD+ (USM)	10.9	10.8227	NSC	B cells
H022	T2	Early	M	early treated	fHbp+ CD27+IgD-IgG+ (Switched Memory)	0.33	10.8227	NSC	B cells
H022	T2	Early	M	early treated	CD27-IgD- (DN)	4.43	10.8227	NSC	B cells
H022	T2	Early	M	early treated	CD27-IgD+ (Naive)	79.6	10.8227	NSC	B cells
H022	T2	Early	M	early treated	CD27+CD21- (AM)	1.74	10.8227	NSC	B cells
H050	T0	Early	F	early treated	CD27+CD21+ (RM)	0.68	8.36961	SC	B cells
H050	T2	Early	F	early treated	CD19+	14.5	8.36961	SC	Lymphocytes
H050	T2	Early	F	early treated	fHbp+ CD27- CD21- (Tissue like Memory)	1.7	8.36961	SC	B cells
H050	T0	Early	F	early treated	CD27-CD21+ (Naive)	5.39	8.36961	SC	B cells
H050	T0	Early	F	early treated	CD27+CD21- (AM)	36.2	8.36961	SC	B cells
H050	T2	Early	F	early treated	CD27+CD21- (AM)	2.52	8.36961	SC	B cells
H050	T0	Early	F	early treated	CD27+IgD- (SM)	29.7	8.36961	SC	B cells
H050	T0	Early	F	early treated	fHbp+ CD27- CD21- (Tissue like Memory)	58.8	8.36961	SC	B cells
H050	T0	Early	F	early treated	CD27-IgD- (DN)	21.1	8.36961	SC	B cells
H050	T0	Early	F	early treated	CD27-IgD+ (Naive)	36.8	8.36961	SC	B cells
H050	T0	Early	F	early treated	fHbp+ CD27+ CD21- (Activated Memory)	40	8.36961	SC	B cells
H050	T0	Early	F	early treated	CD27-CD21- (TLM)	57.7	8.36961	SC	B cells
H050	T0	Early	F	early treated	fHbp+ CD27+IgD-IgG+ (Switched Memory)	11.7	8.36961	SC	B cells
H050	T0	Early	F	early treated	fHbp+ CD19+	25.5	8.36961	SC	B cells
H050	T2	Early	F	early treated	CD27-IgD- (DN)	3.62	8.36961	SC	B cells
H050	T0	Early	F	early treated	fHbp+ CD27-CD21+ (Naive)	0.8	8.36961	SC	B cells
H050	T0	Early	F	early treated	fHbp+ CD27+CD21+ (RM)	0.4	8.36961	SC	B cells
H050	T0	Early	F	early treated	CD19+	1.95	8.36961	SC	Lymphocytes
H050	T2	Early	F	early treated	CD27-IgD+ (Naive)	77.6	8.36961	SC	B cells
H050	T2	Early	F	early treated	CD27-CD21- (TLM)	4.2	8.36961	SC	B cells
H050	T0	Early	F	early treated	CD27+IgD+ (USM)	12.3	8.36961	SC	B cells
H050	T0	Early	F	early treated	CD27+IgD-IgG+ (SM)	22.2	8.36961	SC	B cells
H050	T2	Early	F	early treated	fHbp+ CD27+IgD-IgG+ (Switched Memory)	0.24	8.36961	SC	B cells
H050	T2	Early	F	early treated	CD27+IgD- (SM)	11	8.36961	SC	B cells
H050	T2	Early	F	early treated	CD27+IgD+ (USM)	7.83	8.36961	SC	B cells
H050	T2	Early	F	early treated	fHbp+ CD27+ CD21- (Activated Memory)	2.83	8.36961	SC	B cells
H065	T2	Early	F	early treated	CD27+CD21- (AM)	2.6	21.3525	SC	B cells
H065	T2	Early	F	early treated	CD27-IgD+ (Naive)	74.4	21.3525	SC	B cells
H065	T2	Early	F	early treated	fHbp+ CD27+IgD-IgG+ (Switched Memory)	0.29	21.3525	SC	B cells
H065	T2	Early	F	early treated	CD27+IgD+ (USM)	6.9	21.3525	SC	B cells
H065	T2	Early	F	early treated	CD19+	13.5	21.3525	SC	Lymphocytes
H065	T2	Early	F	early treated	CD27-IgD- (DN)	8.76	21.3525	SC	B cells
H065	T2	Early	F	early treated	fHbp+ CD27- CD21- (Tissue like Memory)	0.81	21.3525	SC	B cells
H065	T2	Early	F	early treated	fHbp+ CD27+ CD21- (Activated Memory)	1.74	21.3525	SC	B cells
H065	T0	Early	F	early treated	fHbp+ CD27+IgD-IgG+ (Switched Memory)	1.52	21.3525	SC	B cells
H065	T0	Early	F	early treated	fHbp+ CD19+	2.59	21.3525	SC	B cells
H065	T2	Early	F	early treated	CD27+IgD- (SM)	9.94	21.3525	SC	B cells
H065	T0	Early	F	early treated	CD27+CD21- (AM)	4.47	21.3525	SC	B cells
H065	T0	Early	F	early treated	CD27-CD21+ (Naive)	75.3	21.3525	SC	B cells
H065	T0	Early	F	early treated	CD27+CD21+ (RM)	15.2	21.3525	SC	B cells
H065	T0	Early	F	early treated	CD27-CD21- (TLM)	5.09	21.3525	SC	B cells
H065	T0	Early	F	early treated	CD27-IgD- (DN)	9.06	21.3525	SC	B cells
H065	T0	Early	F	early treated	CD27-IgD+ (Naive)	70.7	21.3525	SC	B cells
H065	T0	Early	F	early treated	CD27+IgD- (SM)	14	21.3525	SC	B cells
H065	T0	Early	F	early treated	fHbp+ CD27- CD21- (Tissue like Memory)	11.8	21.3525	SC	B cells
H065	T2	Early	F	early treated	CD27-CD21- (TLM)	3.74	21.3525	SC	B cells
H065	T0	Early	F	early treated	CD27+IgD-IgG+ (SM)	59.1	21.3525	SC	B cells
H065	T0	Early	F	early treated	fHbp+ CD27+CD21+ (RM)	23.5	21.3525	SC	B cells
H065	T0	Early	F	early treated	CD19+	12.4	21.3525	SC	Lymphocytes
H065	T0	Early	F	early treated	fHbp+ CD27-CD21+ (Naive)	43.9	21.3525	SC	B cells
H065	T0	Early	F	early treated	CD27+IgD+ (USM)	6.22	21.3525	SC	B cells
H065	T0	Early	F	early treated	fHbp+ CD27+ CD21- (Activated Memory)	20.9	21.3525	SC	B cells
H069	T2	Early	M	early treated	CD27-IgD+ (Naive)	66.7	9.38535	SC	B cells
H069	T2	Early	M	early treated	fHbp+ CD27+IgD-IgG+ (Switched Memory)	0.32	9.38535	SC	B cells
H069	T2	Early	M	early treated	CD27-IgD- (DN)	12.2	9.38535	SC	B cells
H069	T2	Early	M	early treated	CD27+IgD+ (USM)	7.45	9.38535	SC	B cells
H069	T2	Early	M	early treated	CD27+IgD- (SM)	13.7	9.38535	SC	B cells
H069	T2	Early	M	early treated	fHbp+ CD27- CD21- (Tissue like Memory)	3.01	9.38535	SC	B cells
H069	T2	Early	M	early treated	CD19+	19.2	9.38535	SC	Lymphocytes
H069	T2	Early	M	early treated	fHbp+ CD27+ CD21- (Activated Memory)	4.79	9.38535	SC	B cells
H069	T2	Early	M	early treated	CD27-CD21- (TLM)	9.02	9.38535	SC	B cells
H069	T2	Early	M	early treated	CD27+CD21- (AM)	2.85	9.38535	SC	B cells
H070	T0	Early	F	early treated	CD27-IgD+ (Naive)	9.64	8.48734	SC	B cells
H070	T0	Early	F	early treated	fHbp+ CD27+IgD-IgG+ (Switched Memory)	17.4	8.48734	SC	B cells
H070	T0	Early	F	early treated	CD27-CD21+ (Naive)	3.88	8.48734	SC	B cells
H070	T0	Early	F	early treated	CD27+IgD-IgG+ (SM)	33.3	8.48734	SC	B cells
H070	T0	Early	F	early treated	CD27-IgD- (DN)	64.1	8.48734	SC	B cells
H070	T2	Early	F	early treated	CD19+	13.5	8.48734	SC	Lymphocytes
H070	T0	Early	F	early treated	CD27+CD21+ (RM)	2.14	8.48734	SC	B cells
H070	T0	Early	F	early treated	CD27-CD21- (TLM)	62.7	8.48734	SC	B cells
H070	T2	Early	F	early treated	CD27+IgD- (SM)	12.1	8.48734	SC	B cells
H070	T2	Early	F	early treated	CD27+CD21- (AM)	3.92	8.48734	SC	B cells
H070	T0	Early	F	early treated	CD27+IgD- (SM)	23.7	8.48734	SC	B cells
H070	T0	Early	F	early treated	fHbp+ CD19+	51.5	8.48734	SC	B cells
H070	T2	Early	F	early treated	CD27-IgD- (DN)	4.84	8.48734	SC	B cells
H070	T0	Early	F	early treated	fHbp+ CD27+ CD21- (Activated Memory)	29.8	8.48734	SC	B cells
H070	T0	Early	F	early treated	CD19+	0.68	8.48734	SC	Lymphocytes
H070	T0	Early	F	early treated	CD27+CD21- (AM)	31.3	8.48734	SC	B cells
H070	T0	Early	F	early treated	CD27+IgD+ (USM)	2.54	8.48734	SC	B cells
H070	T2	Early	F	early treated	CD27-IgD+ (Naive)	73.4	8.48734	SC	B cells
H070	T0	Early	F	early treated	fHbp+ CD27- CD21- (Tissue like Memory)	68.7	8.48734	SC	B cells
H070	T2	Early	F	early treated	CD27+IgD+ (USM)	9.66	8.48734	SC	B cells
H070	T2	Early	F	early treated	fHbp+ CD27+ CD21- (Activated Memory)	4.48	8.48734	SC	B cells
H070	T0	Early	F	early treated	fHbp+ CD27-CD21+ (Naive)	0.91	8.48734	SC	B cells
H070	T2	Early	F	early treated	CD27-CD21- (TLM)	6.77	8.48734	SC	B cells
H070	T2	Early	F	early treated	fHbp+ CD27+IgD-IgG+ (Switched Memory)	0.16	8.48734	SC	B cells
H070	T2	Early	F	early treated	fHbp+ CD27- CD21- (Tissue like Memory)	3.63	8.48734	SC	B cells
H070	T0	Early	F	early treated	fHbp+ CD27+CD21+ (RM)	0.65	8.48734	SC	B cells
H079	T2	Early	M	early treated	CD27+CD21- (AM)	2.18	13.796	SC	B cells
H079	T2	Early	M	early treated	CD19+	19.3	13.796	SC	Lymphocytes
H079	T0	Early	M	early treated	fHbp+ CD27- CD21- (Tissue like Memory)	17.4	13.796	SC	B cells
H079	T2	Early	M	early treated	fHbp+ CD27- CD21- (Tissue like Memory)	5.59	13.796	SC	B cells
H079	T2	Early	M	early treated	fHbp+ CD27+ CD21- (Activated Memory)	17.2	13.796	SC	B cells
H079	T2	Early	M	early treated	CD27-IgD- (DN)	4.35	13.796	SC	B cells
H079	T2	Early	M	early treated	CD27+IgD- (SM)	7.9	13.796	SC	B cells
H079	T2	Early	M	early treated	fHbp+ CD27+IgD-IgG+ (Switched Memory)	0.19	13.796	SC	B cells
H079	T2	Early	M	early treated	CD27-CD21- (TLM)	5.17	13.796	SC	B cells
H079	T2	Early	M	early treated	CD27+IgD+ (USM)	4.55	13.796	SC	B cells
H079	T0	Early	M	early treated	CD27-CD21+ (Naive)	76.5	13.796	SC	B cells
H079	T0	Early	M	early treated	CD27+CD21+ (RM)	11.6	13.796	SC	B cells
H079	T0	Early	M	early treated	CD27-CD21- (TLM)	8.01	13.796	SC	B cells
H079	T0	Early	M	early treated	CD27+CD21- (AM)	3.93	13.796	SC	B cells
H079	T0	Early	M	early treated	CD27-IgD+ (Naive)	80.3	13.796	SC	B cells
H079	T0	Early	M	early treated	CD27+IgD- (SM)	9.37	13.796	SC	B cells
H079	T2	Early	M	early treated	CD27-IgD+ (Naive)	83.2	13.796	SC	B cells
H079	T0	Early	M	early treated	fHbp+ CD27+IgD-IgG+ (Switched Memory)	3.01	13.796	SC	B cells
H079	T0	Early	M	early treated	fHbp+ CD19+	4.16	13.796	SC	B cells
H079	T0	Early	M	early treated	fHbp+ CD27+ CD21- (Activated Memory)	20.2	13.796	SC	B cells
H079	T0	Early	M	early treated	fHbp+ CD27-CD21+ (Naive)	44.5	13.796	SC	B cells
H079	T0	Early	M	early treated	fHbp+ CD27+CD21+ (RM)	17.9	13.796	SC	B cells
H079	T0	Early	M	early treated	CD27-IgD- (DN)	4.63	13.796	SC	B cells
H079	T0	Early	M	early treated	CD19+	21	13.796	SC	Lymphocytes
H079	T0	Early	M	early treated	CD27+IgD+ (USM)	5.75	13.796	SC	B cells
H079	T0	Early	M	early treated	CD27+IgD-IgG+ (SM)	55.1	13.796	SC	B cells
H093	T2	Early	F	early treated	CD19+	22.1	3.90144	SC	Lymphocytes
H093	T0	Early	F	early treated	fHbp+ CD19+	48.6	3.90144	SC	B cells
H093	T2	Early	F	early treated	fHbp+ CD27+ CD21- (Activated Memory)	7.89	3.90144	SC	B cells
H093	T0	Early	F	early treated	fHbp+ CD27- CD21- (Tissue like Memory)	67.7	3.90144	SC	B cells
H093	T0	Early	F	early treated	CD27+IgD+ (USM)	5.18	3.90144	SC	B cells
H093	T0	Early	F	early treated	CD27+IgD- (SM)	28.9	3.90144	SC	B cells
H093	T0	Early	F	early treated	fHbp+ CD27+IgD-IgG+ (Switched Memory)	26.5	3.90144	SC	B cells
H093	T0	Early	F	early treated	CD27-IgD- (DN)	53.2	3.90144	SC	B cells
H093	T0	Early	F	early treated	CD27-IgD+ (Naive)	12.7	3.90144	SC	B cells
H093	T0	Early	F	early treated	fHbp+ CD27+ CD21- (Activated Memory)	30.9	3.90144	SC	B cells
H093	T0	Early	F	early treated	CD27-CD21- (TLM)	64.5	3.90144	SC	B cells
H093	T0	Early	F	early treated	CD27+IgD-IgG+ (SM)	32.1	3.90144	SC	B cells
H093	T2	Early	F	early treated	CD27-IgD- (DN)	7.21	3.90144	SC	B cells
H093	T2	Early	F	early treated	CD27+IgD+ (USM)	9.91	3.90144	SC	B cells
H093	T0	Early	F	early treated	CD27+CD21+ (RM)	1.23	3.90144	SC	B cells
H093	T0	Early	F	early treated	fHbp+ CD27+CD21+ (RM)	1.12	3.90144	SC	B cells
H093	T0	Early	F	early treated	CD27+CD21- (AM)	32.9	3.90144	SC	B cells
H093	T2	Early	F	early treated	CD27-CD21- (TLM)	10.4	3.90144	SC	B cells
H093	T2	Early	F	early treated	fHbp+ CD27- CD21- (Tissue like Memory)	5.95	3.90144	SC	B cells
H093	T0	Early	F	early treated	fHbp+ CD27-CD21+ (Naive)	0.28	3.90144	SC	B cells
H093	T0	Early	F	early treated	CD19+	0.83	3.90144	SC	Lymphocytes
H093	T2	Early	F	early treated	CD27+IgD- (SM)	15	3.90144	SC	B cells
H093	T0	Early	F	early treated	CD27-CD21+ (Naive)	1.36	3.90144	SC	B cells
H093	T2	Early	F	early treated	fHbp+ CD27+IgD-IgG+ (Switched Memory)	0.45	3.90144	SC	B cells
H093	T2	Early	F	early treated	CD27-IgD+ (Naive)	67.9	3.90144	SC	B cells
H093	T2	Early	F	early treated	CD27+CD21- (AM)	3.71	3.90144	SC	B cells
H095	T2	Early	M	early treated	CD27+IgD+ (USM)	12.7	5.62628	NSC	B cells
H095	T2	Early	M	early treated	fHbp+ CD27+ CD21- (Activated Memory)	4.69	5.62628	NSC	B cells
H095	T2	Early	M	early treated	CD27+CD21- (AM)	3.33	5.62628	NSC	B cells
H095	T2	Early	M	early treated	CD27-IgD- (DN)	8.38	5.62628	NSC	B cells
H095	T2	Early	M	early treated	fHbp+ CD27- CD21- (Tissue like Memory)	4.17	5.62628	NSC	B cells
H095	T2	Early	M	early treated	CD27-IgD+ (Naive)	72.4	5.62628	NSC	B cells
H095	T2	Early	M	early treated	CD27-CD21- (TLM)	13.2	5.62628	NSC	B cells
H095	T2	Early	M	early treated	fHbp+ CD27+IgD-IgG+ (Switched Memory)	0.15	5.62628	NSC	B cells
H095	T2	Early	M	early treated	CD27+IgD- (SM)	6.53	5.62628	NSC	B cells
H095	T2	Early	M	early treated	CD19+	22.6	5.62628	NSC	Lymphocytes
H110	T0	Early	M	early treated	CD27-IgD+ (Naive)	51.2	20.7474	SC	B cells
H110	T0	Early	M	early treated	CD27+CD21+ (RM)	22.3	20.7474	SC	B cells
H110	T0	Early	M	early treated	CD27-CD21- (TLM)	20.2	20.7474	SC	B cells
H110	T0	Early	M	early treated	CD27+IgD- (SM)	17.4	20.7474	SC	B cells
H110	T0	Early	M	early treated	CD27+IgD-IgG+ (SM)	50.1	20.7474	SC	B cells
H110	T0	Early	M	early treated	CD27-CD21+ (Naive)	36.4	20.7474	SC	B cells
H110	T0	Early	M	early treated	CD27+IgD+ (USM)	21.1	20.7474	SC	B cells
H110	T0	Early	M	early treated	CD27-IgD- (DN)	10.2	20.7474	SC	B cells
H110	T0	Early	M	early treated	fHbp+ CD27-CD21+ (Naive)	14.9	20.7474	SC	B cells
H110	T0	Early	M	early treated	fHbp+ CD27+IgD-IgG+ (Switched Memory)	3.7	20.7474	SC	B cells
H110	T0	Early	M	early treated	fHbp+ CD27- CD21- (Tissue like Memory)	31.4	20.7474	SC	B cells
H110	T0	Early	M	early treated	CD27+CD21- (AM)	21.1	20.7474	SC	B cells
H110	T0	Early	M	early treated	fHbp+ CD27+ CD21- (Activated Memory)	44.9	20.7474	SC	B cells
H110	T0	Early	M	early treated	fHbp+ CD19+	6.48	20.7474	SC	B cells
H110	T0	Early	M	early treated	fHbp+ CD27+CD21+ (RM)	8.78	20.7474	SC	B cells
H110	T0	Early	M	early treated	CD19+	8.25	20.7474	SC	Lymphocytes
H011	T2	Late	F	late treated	CD27+IgD+ (USM)	30.3	22.3792	NSC	B cells
H011	T2	Late	F	late treated	CD27+IgD- (SM)	13.2	22.3792	NSC	B cells
H011	T2	Late	F	late treated	CD19+	8.41	22.3792	NSC	Lymphocytes
H011	T2	Late	F	late treated	CD27+CD21- (AM)	14	22.3792	NSC	B cells
H011	T2	Late	F	late treated	fHbp+ CD27- CD21- (Tissue like Memory)	2.28	22.3792	NSC	B cells
H011	T2	Late	F	late treated	CD27-CD21- (TLM)	6.86	22.3792	NSC	B cells
H011	T2	Late	F	late treated	CD27-IgD+ (Naive)	50	22.3792	NSC	B cells
H011	T2	Late	F	late treated	fHbp+ CD27+IgD-IgG+ (Switched Memory)	0.23	22.3792	NSC	B cells
H011	T2	Late	F	late treated	fHbp+ CD27+ CD21- (Activated Memory)	12.8	22.3792	NSC	B cells
H011	T2	Late	F	late treated	CD27-IgD- (DN)	6.41	22.3792	NSC	B cells
H020	T0	Late	M	late treated	CD27+IgD-IgG+ (SM)	48.8	21.2047	NSC	B cells
H020	T0	Late	M	late treated	CD19+	6.89	21.2047	NSC	Lymphocytes
H020	T0	Late	M	late treated	CD27-IgD- (DN)	7.56	21.2047	NSC	B cells
H020	T0	Late	M	late treated	CD27+IgD+ (USM)	23	21.2047	NSC	B cells
H020	T0	Late	M	late treated	fHbp+ CD19+	8.67	21.2047	NSC	B cells
H020	T0	Late	M	late treated	fHbp+ CD27+ CD21- (Activated Memory)	37.3	21.2047	NSC	B cells
H020	T0	Late	M	late treated	CD27-IgD+ (Naive)	51	21.2047	NSC	B cells
H020	T0	Late	M	late treated	CD27+IgD- (SM)	18.5	21.2047	NSC	B cells
H020	T0	Late	M	late treated	CD27+CD21+ (RM)	27.8	21.2047	NSC	B cells
H020	T0	Late	M	late treated	CD27-CD21- (TLM)	11.2	21.2047	NSC	B cells
H020	T0	Late	M	late treated	CD27+CD21- (AM)	16.5	21.2047	NSC	B cells
H020	T0	Late	M	late treated	CD27-CD21+ (Naive)	44.4	21.2047	NSC	B cells
H020	T0	Late	M	late treated	fHbp+ CD27+IgD-IgG+ (Switched Memory)	2.8	21.2047	NSC	B cells
H020	T2	Late	M	late treated	CD19+	9.7	21.2047	NSC	Lymphocytes
H020	T2	Late	M	late treated	CD27+IgD+ (USM)	13.9	21.2047	NSC	B cells
H020	T2	Late	M	late treated	fHbp+ CD27+ CD21- (Activated Memory)	6.13	21.2047	NSC	B cells
H020	T2	Late	M	late treated	CD27-CD21- (TLM)	3.56	21.2047	NSC	B cells
H020	T2	Late	M	late treated	CD27+IgD- (SM)	9.91	21.2047	NSC	B cells
H020	T2	Late	M	late treated	CD27-IgD+ (Naive)	72.1	21.2047	NSC	B cells
H020	T2	Late	M	late treated	CD27-IgD- (DN)	4.06	21.2047	NSC	B cells
H020	T2	Late	M	late treated	CD27+CD21- (AM)	2.93	21.2047	NSC	B cells
H020	T0	Late	M	late treated	fHbp+ CD27-CD21+ (Naive)	16.3	21.2047	NSC	B cells
H020	T2	Late	M	late treated	fHbp+ CD27- CD21- (Tissue like Memory)	1.75	21.2047	NSC	B cells
H020	T2	Late	M	late treated	fHbp+ CD27+IgD-IgG+ (Switched Memory)	0.023	21.2047	NSC	B cells
H020	T0	Late	M	late treated	fHbp+ CD27+CD21+ (RM)	9.97	21.2047	NSC	B cells
H020	T0	Late	M	late treated	fHbp+ CD27- CD21- (Tissue like Memory)	36.4	21.2047	NSC	B cells
H023	T2	Late	F	late treated	fHbp+ CD27+ CD21- (Activated Memory)	3.54	20.386	NSC	B cells
H023	T2	Late	F	late treated	CD27+IgD- (SM)	20	20.386	NSC	B cells
H023	T2	Late	F	late treated	CD27+CD21- (AM)	4.98	20.386	NSC	B cells
H023	T2	Late	F	late treated	fHbp+ CD27- CD21- (Tissue like Memory)	1.23	20.386	NSC	B cells
H023	T2	Late	F	late treated	CD19+	16.8	20.386	NSC	Lymphocytes
H023	T2	Late	F	late treated	CD27-IgD- (DN)	12.8	20.386	NSC	B cells
H023	T2	Late	F	late treated	fHbp+ CD27+IgD-IgG+ (Switched Memory)	0.35	20.386	NSC	B cells
H023	T2	Late	F	late treated	CD27+IgD+ (USM)	14	20.386	NSC	B cells
H023	T2	Late	F	late treated	CD27-IgD+ (Naive)	53.2	20.386	NSC	B cells
H023	T2	Late	F	late treated	CD27-CD21- (TLM)	7.99	20.386	NSC	B cells
H026	T2	Late	M	late treated	CD27-IgD+ (Naive)	77	20.564	SC	B cells
H026	T2	Late	M	late treated	fHbp+ CD27+IgD-IgG+ (Switched Memory)	0.18	20.564	SC	B cells
H026	T2	Late	M	late treated	CD27-IgD- (DN)	6.02	20.564	SC	B cells
H026	T2	Late	M	late treated	CD27-CD21- (TLM)	7.29	20.564	SC	B cells
H026	T2	Late	M	late treated	CD27+IgD+ (USM)	6.59	20.564	SC	B cells
H026	T2	Late	M	late treated	CD27+IgD- (SM)	10.4	20.564	SC	B cells
H026	T2	Late	M	late treated	CD27+CD21- (AM)	2.01	20.564	SC	B cells
H026	T2	Late	M	late treated	fHbp+ CD27- CD21- (Tissue like Memory)	2.25	20.564	SC	B cells
H026	T2	Late	M	late treated	CD19+	32.3	20.564	SC	Lymphocytes
H026	T2	Late	M	late treated	fHbp+ CD27+ CD21- (Activated Memory)	2.9	20.564	SC	B cells
H031	T2	Late	M	late treated	CD27-IgD- (DN)	9.05	29.1499	NSC	B cells
H031	T2	Late	M	late treated	CD27+IgD- (SM)	8.26	29.1499	NSC	B cells
H031	T2	Late	M	late treated	fHbp+ CD27+IgD-IgG+ (Switched Memory)	0.16	29.1499	NSC	B cells
H031	T2	Late	M	late treated	CD19+	11.3	29.1499	NSC	Lymphocytes
H031	T2	Late	M	late treated	CD27-CD21- (TLM)	3.59	29.1499	NSC	B cells
H031	T2	Late	M	late treated	CD27+CD21- (AM)	3.31	29.1499	NSC	B cells
H031	T2	Late	M	late treated	CD27-IgD+ (Naive)	63.8	29.1499	NSC	B cells
H031	T2	Late	M	late treated	fHbp+ CD27+ CD21- (Activated Memory)	4.74	29.1499	NSC	B cells
H031	T2	Late	M	late treated	CD27+IgD+ (USM)	18.9	29.1499	NSC	B cells
H031	T2	Late	M	late treated	fHbp+ CD27- CD21- (Tissue like Memory)	1.64	29.1499	NSC	B cells
H040	T2	Late	M	late treated	CD27-IgD- (DN)	9.27	12.0246	NSC	B cells
H040	T2	Late	M	late treated	fHbp+ CD27+ CD21- (Activated Memory)	6.04	12.0246	NSC	B cells
H040	T2	Late	M	late treated	fHbp+ CD27- CD21- (Tissue like Memory)	2.31	12.0246	NSC	B cells
H040	T2	Late	M	late treated	CD27+CD21- (AM)	3.91	12.0246	NSC	B cells
H040	T2	Late	M	late treated	CD27+IgD- (SM)	11.3	12.0246	NSC	B cells
H040	T2	Late	M	late treated	CD27-CD21- (TLM)	8.21	12.0246	NSC	B cells
H040	T2	Late	M	late treated	CD27+IgD+ (USM)	6.31	12.0246	NSC	B cells
H040	T2	Late	M	late treated	fHbp+ CD27+IgD-IgG+ (Switched Memory)	0.073	12.0246	NSC	B cells
H040	T2	Late	M	late treated	CD19+	16	12.0246	NSC	Lymphocytes
H040	T2	Late	M	late treated	CD27-IgD+ (Naive)	73.1	12.0246	NSC	B cells
H042	T2	Late	M	late treated	fHbp+ CD27- CD21- (Tissue like Memory)	3.02	15.5455	NSC	B cells
H042	T2	Late	M	late treated	fHbp+ CD27+IgD-IgG+ (Switched Memory)	0.17	15.5455	NSC	B cells
H042	T2	Late	M	late treated	fHbp+ CD27+ CD21- (Activated Memory)	3.25	15.5455	NSC	B cells
H042	T2	Late	M	late treated	CD27-IgD+ (Naive)	77.3	15.5455	NSC	B cells
H042	T2	Late	M	late treated	CD27-IgD- (DN)	6.58	15.5455	NSC	B cells
H042	T2	Late	M	late treated	CD27+IgD+ (USM)	6.64	15.5455	NSC	B cells
H042	T2	Late	M	late treated	CD27+CD21- (AM)	2.97	15.5455	NSC	B cells
H042	T2	Late	M	late treated	CD27+IgD- (SM)	9.43	15.5455	NSC	B cells
H042	T2	Late	M	late treated	CD27-CD21- (TLM)	5.13	15.5455	NSC	B cells
H042	T2	Late	M	late treated	CD19+	11.6	15.5455	NSC	Lymphocytes
H044	T2	Late	F	late treated	fHbp+ CD27+IgD-IgG+ (Switched Memory)	0.091	10.9405	SC	B cells
H044	T2	Late	F	late treated	CD27-CD21- (TLM)	21.6	10.9405	SC	B cells
H044	T2	Late	F	late treated	CD27+IgD- (SM)	5.62	10.9405	SC	B cells
H044	T2	Late	F	late treated	fHbp+ CD27+ CD21- (Activated Memory)	5.91	10.9405	SC	B cells
H044	T2	Late	F	late treated	CD27-IgD- (DN)	5.35	10.9405	SC	B cells
H044	T2	Late	F	late treated	CD19+	20.7	10.9405	SC	Lymphocytes
H044	T2	Late	F	late treated	CD27-IgD+ (Naive)	84.2	10.9405	SC	B cells
H044	T2	Late	F	late treated	fHbp+ CD27- CD21- (Tissue like Memory)	13.9	10.9405	SC	B cells
H044	T2	Late	F	late treated	CD27+CD21- (AM)	4.14	10.9405	SC	B cells
H044	T2	Late	F	late treated	CD27+IgD+ (USM)	4.87	10.9405	SC	B cells
H046	T2	Late	F	late treated	CD27-CD21- (TLM)	5.06	28.4408	SC	B cells
H046	T2	Late	F	late treated	fHbp+ CD27- CD21- (Tissue like Memory)	2.46	28.4408	SC	B cells
H046	T2	Late	F	late treated	CD27-IgD+ (Naive)	56.1	28.4408	SC	B cells
H046	T2	Late	F	late treated	CD27+IgD+ (USM)	24.7	28.4408	SC	B cells
H046	T2	Late	F	late treated	fHbp+ CD27+ CD21- (Activated Memory)	6.14	28.4408	SC	B cells
H046	T2	Late	F	late treated	CD27-IgD- (DN)	4.22	28.4408	SC	B cells
H046	T2	Late	F	late treated	CD27+CD21- (AM)	4.8	28.4408	SC	B cells
H046	T2	Late	F	late treated	CD19+	15.3	28.4408	SC	Lymphocytes
H046	T2	Late	F	late treated	CD27+IgD- (SM)	15	28.4408	SC	B cells
H046	T2	Late	F	late treated	fHbp+ CD27+IgD-IgG+ (Switched Memory)	0.16	28.4408	SC	B cells
H047	T2	Late	M	late treated	fHbp+ CD27+IgD-IgG+ (Switched Memory)	0.031	16.4873	SC	B cells
H047	T2	Late	M	late treated	CD27-IgD+ (Naive)	41.1	16.4873	SC	B cells
H047	T2	Late	M	late treated	CD19+	9.87	16.4873	SC	Lymphocytes
H047	T0	Late	M	late treated	CD27-CD21- (TLM)	17.1	16.4873	SC	B cells
H047	T0	Late	M	late treated	CD27-IgD- (DN)	21.5	16.4873	SC	B cells
H047	T2	Late	M	late treated	CD27+IgD- (SM)	23.2	16.4873	SC	B cells
H047	T2	Late	M	late treated	fHbp+ CD27- CD21- (Tissue like Memory)	1.5	16.4873	SC	B cells
H047	T2	Late	M	late treated	CD27+IgD+ (USM)	25.7	16.4873	SC	B cells
H047	T0	Late	M	late treated	CD27+CD21+ (RM)	32.8	16.4873	SC	B cells
H047	T2	Late	M	late treated	CD27-CD21- (TLM)	5.07	16.4873	SC	B cells
H047	T0	Late	M	late treated	CD19+	5.13	16.4873	SC	Lymphocytes
H047	T2	Late	M	late treated	CD27+CD21- (AM)	4.21	16.4873	SC	B cells
H047	T2	Late	M	late treated	CD27-IgD- (DN)	9.98	16.4873	SC	B cells
H047	T0	Late	M	late treated	CD27+IgD- (SM)	28.4	16.4873	SC	B cells
H047	T0	Late	M	late treated	CD27+IgD+ (USM)	18.7	16.4873	SC	B cells
H047	T0	Late	M	late treated	CD27+CD21- (AM)	23.1	16.4873	SC	B cells
H047	T0	Late	M	late treated	CD27-CD21+ (Naive)	27	16.4873	SC	B cells
H047	T0	Late	M	late treated	fHbp+ CD19+	6.21	16.4873	SC	B cells
H047	T0	Late	M	late treated	fHbp+ CD27+ CD21- (Activated Memory)	46.6	16.4873	SC	B cells
H047	T0	Late	M	late treated	CD27+IgD-IgG+ (SM)	37.5	16.4873	SC	B cells
H047	T0	Late	M	late treated	CD27-IgD+ (Naive)	31.4	16.4873	SC	B cells
H047	T0	Late	M	late treated	fHbp+ CD27- CD21- (Tissue like Memory)	46.9	16.4873	SC	B cells
H047	T0	Late	M	late treated	fHbp+ CD27-CD21+ (Naive)	4.35	16.4873	SC	B cells
H047	T2	Late	M	late treated	fHbp+ CD27+ CD21- (Activated Memory)	2.01	16.4873	SC	B cells
H047	T0	Late	M	late treated	fHbp+ CD27+IgD-IgG+ (Switched Memory)	4.15	16.4873	SC	B cells
H047	T0	Late	M	late treated	fHbp+ CD27+CD21+ (RM)	2.17	16.4873	SC	B cells
H048	T2	Late	F	late treated	fHbp+ CD27- CD21- (Tissue like Memory)	4.62	17.5825	SC	B cells
H048	T2	Late	F	late treated	CD27+IgD- (SM)	16.2	17.5825	SC	B cells
H048	T2	Late	F	late treated	fHbp+ CD27+IgD-IgG+ (Switched Memory)	0.26	17.5825	SC	B cells
H048	T2	Late	F	late treated	CD19+	7.81	17.5825	SC	Lymphocytes
H048	T2	Late	F	late treated	CD27-IgD- (DN)	12.6	17.5825	SC	B cells
H048	T2	Late	F	late treated	CD27-IgD+ (Naive)	67.5	17.5825	SC	B cells
H048	T2	Late	F	late treated	CD27+IgD+ (USM)	3.78	17.5825	SC	B cells
H048	T2	Late	F	late treated	fHbp+ CD27+ CD21- (Activated Memory)	3.85	17.5825	SC	B cells
H048	T2	Late	F	late treated	CD27+CD21- (AM)	5.27	17.5825	SC	B cells
H048	T2	Late	F	late treated	CD27-CD21- (TLM)	9.75	17.5825	SC	B cells
H054	T2	Late	M	late treated	CD27-IgD- (DN)	6.04	14.0643	NSC	B cells
H054	T2	Late	M	late treated	CD27-CD21- (TLM)	6.5	14.0643	NSC	B cells
H054	T2	Late	M	late treated	CD27+IgD- (SM)	8.34	14.0643	NSC	B cells
H054	T2	Late	M	late treated	fHbp+ CD27+IgD-IgG+ (Switched Memory)	0.098	14.0643	NSC	B cells
H054	T2	Late	M	late treated	fHbp+ CD27- CD21- (Tissue like Memory)	2.45	14.0643	NSC	B cells
H054	T2	Late	M	late treated	CD27+CD21- (AM)	2.63	14.0643	NSC	B cells
H054	T2	Late	M	late treated	CD27+IgD+ (USM)	6.51	14.0643	NSC	B cells
H054	T2	Late	M	late treated	CD19+	20.8	14.0643	NSC	Lymphocytes
H054	T2	Late	M	late treated	CD27-IgD+ (Naive)	79.1	14.0643	NSC	B cells
H054	T2	Late	M	late treated	fHbp+ CD27+ CD21- (Activated Memory)	3.9	14.0643	NSC	B cells
H064	T0	Late	M	late treated	CD27+CD21- (AM)	4.96	12.0274	SC	B cells
H064	T2	Late	M	late treated	fHbp+ CD27+ CD21- (Activated Memory)	4.53	12.0274	SC	B cells
H064	T2	Late	M	late treated	CD27-IgD+ (Naive)	81.8	12.0274	SC	B cells
H064	T2	Late	M	late treated	CD27+CD21- (AM)	2.47	12.0274	SC	B cells
H064	T0	Late	M	late treated	CD19+	10.3	12.0274	SC	Lymphocytes
H064	T2	Late	M	late treated	CD27-CD21- (TLM)	10.2	12.0274	SC	B cells
H064	T0	Late	M	late treated	fHbp+ CD27+ CD21- (Activated Memory)	35.9	12.0274	SC	B cells
H064	T0	Late	M	late treated	fHbp+ CD27-CD21+ (Naive)	17.3	12.0274	SC	B cells
H064	T0	Late	M	late treated	fHbp+ CD27+CD21+ (RM)	5.74	12.0274	SC	B cells
H064	T0	Late	M	late treated	CD27-CD21+ (Naive)	72	12.0274	SC	B cells
H064	T2	Late	M	late treated	fHbp+ CD27+IgD-IgG+ (Switched Memory)	0.1	12.0274	SC	B cells
H064	T2	Late	M	late treated	CD27+IgD- (SM)	6.36	12.0274	SC	B cells
H064	T2	Late	M	late treated	CD27+IgD+ (USM)	4.57	12.0274	SC	B cells
H064	T2	Late	M	late treated	CD27-IgD- (DN)	7.27	12.0274	SC	B cells
H064	T0	Late	M	late treated	CD27-IgD- (DN)	8.14	12.0274	SC	B cells
H064	T0	Late	M	late treated	CD27-IgD+ (Naive)	79.4	12.0274	SC	B cells
H064	T0	Late	M	late treated	CD27+IgD- (SM)	6.69	12.0274	SC	B cells
H064	T0	Late	M	late treated	CD27+IgD+ (USM)	5.74	12.0274	SC	B cells
H064	T0	Late	M	late treated	CD27+IgD-IgG+ (SM)	66.7	12.0274	SC	B cells
H064	T2	Late	M	late treated	CD19+	16	12.0274	SC	Lymphocytes
H064	T0	Late	M	late treated	fHbp+ CD19+	3.63	12.0274	SC	B cells
H064	T0	Late	M	late treated	CD27-CD21- (TLM)	13.9	12.0274	SC	B cells
H064	T2	Late	M	late treated	fHbp+ CD27- CD21- (Tissue like Memory)	2.31	12.0274	SC	B cells
H064	T0	Late	M	late treated	fHbp+ CD27- CD21- (Tissue like Memory)	41.1	12.0274	SC	B cells
H064	T0	Late	M	late treated	CD27+CD21+ (RM)	9.08	12.0274	SC	B cells
H064	T0	Late	M	late treated	fHbp+ CD27+IgD-IgG+ (Switched Memory)	2.02	12.0274	SC	B cells
H075	T0	Late	F	late treated	fHbp+ CD27- CD21- (Tissue like Memory)	75.7	24.5038	SC	B cells
H075	T2	Late	F	late treated	fHbp+ CD27- CD21- (Tissue like Memory)	1.88	24.5038	SC	B cells
H075	T0	Late	F	late treated	CD27+CD21+ (RM)	0.36	24.5038	SC	B cells
H075	T2	Late	F	late treated	CD27+IgD- (SM)	2.63	24.5038	SC	B cells
H075	T2	Late	F	late treated	fHbp+ CD27+ CD21- (Activated Memory)	1.08	24.5038	SC	B cells
H075	T2	Late	F	late treated	CD27-CD21- (TLM)	3.91	24.5038	SC	B cells
H075	T0	Late	F	late treated	CD19+	2.04	24.5038	SC	Lymphocytes
H075	T2	Late	F	late treated	CD27-IgD- (DN)	3.18	24.5038	SC	B cells
H075	T0	Late	F	late treated	CD27-CD21+ (Naive)	3.91	24.5038	SC	B cells
H075	T2	Late	F	late treated	CD19+	36.9	24.5038	SC	Lymphocytes
H075	T0	Late	F	late treated	CD27-CD21- (TLM)	78.8	24.5038	SC	B cells
H075	T0	Late	F	late treated	CD27+CD21- (AM)	17	24.5038	SC	B cells
H075	T0	Late	F	late treated	CD27-IgD+ (Naive)	18.3	24.5038	SC	B cells
H075	T0	Late	F	late treated	fHbp+ CD19+	51.1	24.5038	SC	B cells
H075	T2	Late	F	late treated	CD27-IgD+ (Naive)	87.1	24.5038	SC	B cells
H075	T2	Late	F	late treated	fHbp+ CD27+IgD-IgG+ (Switched Memory)	0.25	24.5038	SC	B cells
H075	T0	Late	F	late treated	fHbp+ CD27+IgD-IgG+ (Switched Memory)	38.1	24.5038	SC	B cells
H075	T2	Late	F	late treated	CD27+IgD+ (USM)	7.09	24.5038	SC	B cells
H075	T0	Late	F	late treated	fHbp+ CD27+ CD21- (Activated Memory)	23.3	24.5038	SC	B cells
H075	T0	Late	F	late treated	fHbp+ CD27-CD21+ (Naive)	0.52	24.5038	SC	B cells
H075	T0	Late	F	late treated	fHbp+ CD27+CD21+ (RM)	0.52	24.5038	SC	B cells
H075	T0	Late	F	late treated	CD27+IgD- (SM)	11.7	24.5038	SC	B cells
H075	T0	Late	F	late treated	CD27+IgD+ (USM)	1.78	24.5038	SC	B cells
H075	T2	Late	F	late treated	CD27+CD21- (AM)	1.04	24.5038	SC	B cells
H075	T0	Late	F	late treated	CD27-IgD- (DN)	68.2	24.5038	SC	B cells
H075	T0	Late	F	late treated	CD27+IgD-IgG+ (SM)	15.9	24.5038	SC	B cells
H082	T2	Late	M	late treated	CD19+	20.3	11.447	SC	Lymphocytes
H082	T2	Late	M	late treated	CD27-IgD- (DN)	8.56	11.447	SC	B cells
H082	T2	Late	M	late treated	fHbp+ CD27+ CD21- (Activated Memory)	6.7	11.447	SC	B cells
H082	T2	Late	M	late treated	fHbp+ CD27- CD21- (Tissue like Memory)	8.06	11.447	SC	B cells
H082	T2	Late	M	late treated	CD27+IgD+ (USM)	9.56	11.447	SC	B cells
H082	T2	Late	M	late treated	CD27-CD21- (TLM)	13.7	11.447	SC	B cells
H082	T2	Late	M	late treated	CD27-IgD+ (Naive)	74.1	11.447	SC	B cells
H082	T2	Late	M	late treated	CD27+IgD- (SM)	7.73	11.447	SC	B cells
H082	T2	Late	M	late treated	CD27+CD21- (AM)	5.39	11.447	SC	B cells
H082	T2	Late	M	late treated	fHbp+ CD27+IgD-IgG+ (Switched Memory)	0.19	11.447	SC	B cells
H084	T0	Late	M	late treated	CD27+CD21- (AM)	3.04	17.2375	NSC	B cells
H084	T0	Late	M	late treated	CD27-IgD- (DN)	2.16	17.2375	NSC	B cells
H084	T0	Late	M	late treated	CD27-IgD+ (Naive)	87.2	17.2375	NSC	B cells
H084	T0	Late	M	late treated	CD27-CD21+ (Naive)	78.1	17.2375	NSC	B cells
H084	T0	Late	M	late treated	fHbp+ CD27-CD21+ (Naive)	48.4	17.2375	NSC	B cells
H084	T0	Late	M	late treated	CD27+IgD+ (USM)	4.76	17.2375	NSC	B cells
H084	T0	Late	M	late treated	CD27+IgD-IgG+ (SM)	60.6	17.2375	NSC	B cells
H084	T0	Late	M	late treated	fHbp+ CD27+IgD-IgG+ (Switched Memory)	1.87	17.2375	NSC	B cells
H084	T0	Late	M	late treated	fHbp+ CD19+	3.86	17.2375	NSC	B cells
H084	T0	Late	M	late treated	fHbp+ CD27+ CD21- (Activated Memory)	12.6	17.2375	NSC	B cells
H084	T0	Late	M	late treated	CD19+	20.1	17.2375	NSC	Lymphocytes
H084	T2	Late	M	late treated	CD27+IgD+ (USM)	5.38	17.2375	NSC	B cells
H084	T2	Late	M	late treated	CD27+CD21- (AM)	1.44	17.2375	NSC	B cells
H084	T0	Late	M	late treated	CD27-CD21- (TLM)	11.5	17.2375	NSC	B cells
H084	T0	Late	M	late treated	CD27+CD21+ (RM)	7.34	17.2375	NSC	B cells
H084	T2	Late	M	late treated	fHbp+ CD27+IgD-IgG+ (Switched Memory)	0.046	17.2375	NSC	B cells
H084	T2	Late	M	late treated	CD27-IgD+ (Naive)	85.8	17.2375	NSC	B cells
H084	T0	Late	M	late treated	CD27+IgD- (SM)	5.85	17.2375	NSC	B cells
H084	T2	Late	M	late treated	CD19+	13.7	17.2375	NSC	Lymphocytes
H084	T2	Late	M	late treated	CD27-CD21- (TLM)	5.78	17.2375	NSC	B cells
H084	T2	Late	M	late treated	fHbp+ CD27+ CD21- (Activated Memory)	2.74	17.2375	NSC	B cells
H084	T0	Late	M	late treated	fHbp+ CD27+CD21+ (RM)	10.4	17.2375	NSC	B cells
H084	T2	Late	M	late treated	fHbp+ CD27- CD21- (Tissue like Memory)	2.63	17.2375	NSC	B cells
H084	T0	Late	M	late treated	fHbp+ CD27- CD21- (Tissue like Memory)	28.5	17.2375	NSC	B cells
H084	T2	Late	M	late treated	CD27+IgD- (SM)	5.76	17.2375	NSC	B cells
H084	T2	Late	M	late treated	CD27-IgD- (DN)	3.05	17.2375	NSC	B cells
H094	T2	Late	F	late treated	CD27+IgD+ (USM)	17.9	15.6632		B cells
H094	T2	Late	F	late treated	CD27+IgD- (SM)	24	15.6632		B cells
H094	T2	Late	F	late treated	CD19+	27	15.6632		Lymphocytes
H094	T2	Late	F	late treated	fHbp+ CD27- CD21- (Tissue like Memory)	1.56	15.6632		B cells
H094	T2	Late	F	late treated	CD27-IgD- (DN)	12.7	15.6632		B cells
H094	T2	Late	F	late treated	CD27+CD21- (AM)	6.06	15.6632		B cells
H094	T2	Late	F	late treated	fHbp+ CD27+IgD-IgG+ (Switched Memory)	0.13	15.6632		B cells
H094	T2	Late	F	late treated	CD27-CD21- (TLM)	5.72	15.6632		B cells
H094	T2	Late	F	late treated	fHbp+ CD27+ CD21- (Activated Memory)	5.3	15.6632		B cells
H094	T2	Late	F	late treated	CD27-IgD+ (Naive)	45.4	15.6632		B cells
H106	T2	Late	M	late treated	CD27-IgD- (DN)	6.84			B cells
H106	T2	Late	M	late treated	CD19+	15.6			Lymphocytes
H106	T2	Late	M	late treated	fHbp+ CD27+IgD-IgG+ (Switched Memory)	0.25			B cells
H106	T2	Late	M	late treated	CD27-CD21- (TLM)	4.58			B cells
H106	T2	Late	M	late treated	fHbp+ CD27+ CD21- (Activated Memory)	4.65			B cells
H106	T2	Late	M	late treated	CD27+CD21- (AM)	4.59			B cells
H106	T2	Late	M	late treated	fHbp+ CD27- CD21- (Tissue like Memory)	0.72			B cells
H106	T2	Late	M	late treated	CD27-IgD+ (Naive)	69.5			B cells
H106	T2	Late	M	late treated	CD27+IgD+ (USM)	11.4			B cells
H106	T2	Late	M	late treated	CD27+IgD- (SM)	12.2			B cells
H126	T2	Late	M	late treated	CD27+IgD- (SM)	9.26	18.5024	SC	B cells
H126	T2	Late	M	late treated	CD27+CD21- (AM)	6.3	18.5024	SC	B cells
H126	T2	Late	M	late treated	CD27-CD21- (TLM)	20.4	18.5024	SC	B cells
H126	T2	Late	M	late treated	fHbp+ CD27- CD21- (Tissue like Memory)	2.67	18.5024	SC	B cells
H126	T2	Late	M	late treated	fHbp+ CD27+IgD-IgG+ (Switched Memory)	0.16	18.5024	SC	B cells
H126	T2	Late	M	late treated	fHbp+ CD27+ CD21- (Activated Memory)	10.7	18.5024	SC	B cells
H126	T2	Late	M	late treated	CD27-IgD+ (Naive)	73.3	18.5024	SC	B cells
H126	T2	Late	M	late treated	CD27+IgD+ (USM)	5.09	18.5024	SC	B cells
H126	T2	Late	M	late treated	CD27-IgD- (DN)	12.3	18.5024	SC	B cells
H126	T2	Late	M	late treated	CD19+	15.6	18.5024	SC	Lymphocytes

## Sheet: Figure 3B-C, Sup Figure 5
StudyPID	TP	Group	Gender	Treatment	hSBA_res	Ethnic	hSBA_FC	hSBA	Age	CD19+	fHbp+ AM	CD27-IgD+ (Naive)	CD27+CD21- (AM)	CD27+IgD- (SM)	CD27+IgD+ (USM)	CD27-IgD- (DN)	fHbp+ SM	CD27-CD21- (TLM)	fHbp+ TLM	CD27-CD21+ (Naive)	CD27+CD21+ (RM)	CD27+IgD-IgG+ (SM)	fHbp+ CD19+	fHbp+ CD27-CD21+ (Naive)	fHbp+ CD27+CD21+ (RM)	fHbp_FC	NHBA_FC	NadA_FC	fHbp	NadA	NHBA
H001	T0	PHIV	F	early treated	SC	Caucasian	4	32	24.7201																	0.917291	-0.23117	2.71252	29985.7	298335	762760
H001	T2	PHIV	F	early treated	SC	Caucasian	4	128	25.1061	12	15.5	64.2	3.22	16.6	12.4	6.84	0.12	2.85	3.56							0.917291	-0.23117	2.71252	56630	1.95547e+06	649829
H001	T3	PHIV	F	early treated	SC	Caucasian	4	64
H008	T0	PHIV	F	early treated	SC	Brasilian	8	4	17.4346																	3.81613	1.4624	3.75059	4289.17	35255.9	92465.8
H008	T2	PHIV	F	early treated	SC	Brasilian	8	32	17.8563	26.4	3.91	67.8	3.13	10.9	16.5	4.81	0.17	4.67	4.6							3.81613	1.4624	3.75059	60414.7	474538	254805
H008	T3	PHIV	F	early treated	SC	Brasilian	8	2
H011	T0	PHIV	F	late treated	NSC	Caucasian	2	4	22.3792																	5.29133	5.26503	1.17594	5264.96	193933	102587
H011	T2	PHIV	F	late treated	NSC	Caucasian	2	8	22.6146	8.41	12.8	50	14	13.2	30.3	6.41	0.23	6.86	2.28							5.29133	5.26503	1.17594	206179	438172	3.9448e+06
H011	T3	PHIV	F	late treated	NSC	Caucasian	2	32
H013	T0	PHIV	M	early treated	SC	African	32	8	20.1889
H013	T2	PHIV	M	early treated	SC	African	32	256	20.5503
H013	T3	PHIV	M	early treated	SC	African	32	16
H014	T0	PHIV	F	early treated		Caucasan		16	10.2368																	3.38707	2.68268	4.60479	6969.1	43329.8	51636
H014	T2	PHIV	F	early treated		Caucasan			10.527	30.5	1.65	85.5	2.11	5.57	3.21	5.76	0.04	14.8	5.49							3.38707	2.68268	4.60479	72910	1.05431e+06	331528
H014	T3	PHIV	F	early treated		Caucasan		32
H016	T0	PHIV	F	early treated	SC	Brasilian	16	8	16.5667	8.66	22.3	62.9	3.49	18	10.5	8.51	1.21	6.97	27.3	65.2	24.4	64.2	3.82	35.4	15.1
H016	T2	PHIV	F	early treated	SC	Brasilian	16	128	17.0513	10.5	2.46	61.4	2.74	15.8	11.3	11.5	0.14	8.62	1.4
H016	T3	PHIV	F	early treated	SC	Brasilian	16	16
H020	T0	PHIV	M	late treated	NSC	Caucasian	2	64	21.2047	6.89	37.3	51	16.5	18.5	23	7.56	2.8	11.2	36.4	44.4	27.8	48.8	8.67	16.3	9.97	1.63541	3.22668	1.55803	5993.37	107292	143049
H020	T2	PHIV	M	late treated	NSC	Caucasian	2	128	21.4894	9.7	6.13	72.1	2.93	9.91	13.9	4.06	0.023	3.56	1.75							1.63541	3.22668	1.55803	18620	315924	1.3391e+06
H020	T3	PHIV	M	late treated	NSC	Caucasian	2	512
H022	T0	PHIV	M	early treated	NSC	Caucasian	1	16	10.8227
H022	T2	PHIV	M	early treated	NSC	Caucasian	1	16	11.2033	21.5	3.21	79.6	1.74	5.08	10.9	4.43	0.33	5.09	2.84
H022	T3	PHIV	M	early treated	NSC	Caucasian	1
H023	T0	PHIV	F	late treated	NSC	Caucasian	1	512	20.386
H023	T2	PHIV	F	late treated	NSC	Caucasian	1	512	21.2183	16.8	3.54	53.2	4.98	20	14	12.8	0.35	7.99	1.23
H023	T3	PHIV	F	late treated	NSC	Caucasian	1	64
H026	T0	PHIV	M	late treated	SC	African	8	64	20.564																	4.66572	5.68659	0.390276	5504.37	98928.8	97201.7
H026	T2	PHIV	M	late treated	SC	African	8	512	20.9281	32.3	2.9	77	2.01	10.4	6.59	6.02	0.18	7.29	2.25							4.66572	5.68659	0.390276	139711	129660	5.00619e+06
H026	T3	PHIV	M	late treated	SC	African	8	64
H031	T0	PHIV	M	late treated	NSC	Caucasian	2	256	29.1499
H031	T2	PHIV	M	late treated	NSC	Caucasian	2	512	29.4757	11.3	4.74	63.8	3.31	8.26	18.9	9.05	0.16	3.59	1.64
H031	T3	PHIV	M	late treated	NSC	Caucasian	2	512
H040	T0	PHIV	M	late treated	NSC	African	1	32	12.0246
H040	T2	PHIV	M	late treated	NSC	African	1	32	12.2765	16	6.04	73.1	3.91	11.3	6.31	9.27	0.073	8.21	2.31
H040	T3	PHIV	M	late treated	NSC	African	1
H042	T0	PHIV	M	late treated	NSC	African	2	256	15.5455																	3.63898	2.97867	2.16544	29931.3	208374	340098
H042	T2	PHIV	M	late treated	NSC	African	2	512	15.7645	11.6	3.25	77.3	2.97	9.43	6.64	6.58	0.17	5.13	3.02							3.63898	2.97867	2.16544	372878	934771	2.68085e+06
H042	T3	PHIV	M	late treated	NSC	African	2	512
H044	T0	PHIV	F	late treated	SC	African	8	64	10.9405																	2.95383	-0.793533	0.830162	6494.57	158580	322672
H044	T2	PHIV	F	late treated	SC	African	8	512	11.2279	20.7	5.91	84.2	4.14	5.62	4.87	5.35	0.091	21.6	13.9							2.95383	-0.793533	0.830162	50320	281936	186159
H044	T3	PHIV	F	late treated	SC	African	8	512
H046	T0	PHIV	F	late treated	SC	Caucasian	4	8	28.4408																	4.65409	2.11548	1.93729	4121.86	50915.9	63948
H046	T2	PHIV	F	late treated	SC	Caucasian	4	32	28.7283	15.3	6.14	56.1	4.8	15	24.7	4.22	0.16	5.06	2.46							4.65409	2.11548	1.93729	103780	195000	277108
H046	T3	PHIV	F	late treated	SC	Caucasian	4	16
H047	T0	PHIV	M	late treated	SC	African	4	4	16.4873	5.13	46.6	31.4	23.1	28.4	18.7	21.5	4.15	17.1	46.9	27	32.8	37.5	6.21	4.35	2.17	2.67743	3.65899	0.583668	4576.26	229421	139359
H047	T2	PHIV	M	late treated	SC	African	4	16	16.6927	9.87	2.01	41.1	4.21	23.2	25.7	9.98	0.031	5.07	1.5							2.67743	3.65899	0.583668	29275	343822	1.76036e+06
H047	T3	PHIV	M	late treated	SC	African	4	16
H048	T0	PHIV	F	late treated	SC	African	8	8	17.5825																	3.92242	1.11145	1.37323	3229.38	108120	87173.7
H048	T2	PHIV	F	late treated	SC	African	8	64	17.8344	7.81	3.85	67.5	5.27	16.2	3.78	12.6	0.26	9.75	4.62							3.92242	1.11145	1.37323	48965	280085	188350
H048	T3	PHIV	F	late treated	SC	African	8	16
H050	T0	PHIV	F	early treated	SC	African	16	16	8.36961	1.95	40	36.8	36.2	29.7	12.3	21.1	11.7	57.7	58.8	5.39	0.68	22.2	25.5	0.8	0.4
H050	T2	PHIV	F	early treated	SC	African	16	256	8.65708	14.5	2.83	77.6	2.52	11	7.83	3.62	0.24	4.2	1.7
H050	T3	PHIV	F	early treated	SC	African	16	32
H054	T0	PHIV	M	late treated	NSC	Caucasian	1	8	14.0643
H054	T2	PHIV	M	late treated	NSC	Caucasian	1	8	14.2998	20.8	3.9	79.1	2.63	8.34	6.51	6.04	0.098	6.5	2.45
H054	T3	PHIV	M	late treated	NSC	Caucasian	1	8
H064	T0	PHIV	M	late treated	SC	African	8	8	12.0274	10.3	35.9	79.4	4.96	6.69	5.74	8.14	2.02	13.9	41.1	72	9.08	66.7	3.63	17.3	5.74
H064	T2	PHIV	M	late treated	SC	African	8	64	12.5448	16	4.53	81.8	2.47	6.36	4.57	7.27	0.1	10.2	2.31
H064	T3	PHIV	M	late treated	SC	African	8	32
H065	T0	PHIV	F	early treated	SC	Caucasian	4	128	21.3525	12.4	20.9	70.7	4.47	14	6.22	9.06	1.52	5.09	11.8	75.3	15.2	59.1	2.59	43.9	23.5	6.41162	5.08447	1.69055	9523.73	438240	102596
H065	T2	PHIV	F	early treated	SC	Caucasian	4	512	21.5633	13.5	1.74	74.4	2.6	9.94	6.9	8.76	0.29	3.74	0.81							6.41162	5.08447	1.69055	810771	1.41455e+06	3.48101e+06
H065	T3	PHIV	F	early treated	SC	Caucasian	4	512
H069	T0	PHIV	M	early treated	SC	Caucasian	16	32	9.38535																	5.57963	2.76293	2.44182	36317.6	231317	136547
H069	T2	PHIV	M	early treated	SC	Caucasian	16	512	9.6345	19.2	4.79	66.7	2.85	13.7	7.45	12.2	0.32	9.02	3.01							5.57963	2.76293	2.44182	1.73682e+06	1.25681e+06	926843
H069	T3	PHIV	M	early treated	SC	Caucasian	16	512
H070	T0	PHIV	F	early treated	SC	Caucasian	8	16	8.48734	0.68	29.8	9.64	31.3	23.7	2.54	64.1	17.4	62.7	68.7	3.88	2.14	33.3	51.5	0.91	0.65
H070	T2	PHIV	F	early treated	SC	Caucasian	8	128	8.77755	13.5	4.48	73.4	3.92	12.1	9.66	4.84	0.16	6.77	3.63
H070	T3	PHIV	F	early treated	SC	Caucasian	8
H075	T0	PHIV	F	late treated	SC	Caucasian	8	64	24.5038	2.04	23.3	18.3	17	11.7	1.78	68.2	38.1	78.8	75.7	3.91	0.36	15.9	51.1	0.52	0.52	5.06145	3.15413	2.0721	9227.08	678667	279451
H075	T2	PHIV	F	late treated	SC	Caucasian	8	512	24.7912	36.9	1.08	87.1	1.04	2.63	7.09	3.18	0.25	3.91	1.88							5.06145	3.15413	2.0721	308114	2.85379e+06	2.48767e+06
H075	T3	PHIV	F	late treated	SC	Caucasian	8	256
H079	T0	PHIV	M	early treated	SC	Asian	8	4	13.796	21	20.2	80.3	3.93	9.37	5.75	4.63	3.01	8.01	17.4	76.5	11.6	55.1	4.16	44.5	17.9	3.13274	2.89438	1.56872	15323.8	240858	154436
H079	T2	PHIV	M	early treated	SC	Asian	8	32	14.089	19.3	17.2	83.2	2.18	7.9	4.55	4.35	0.19	5.17	5.59							3.13274	2.89438	1.56872	134405	714487	1.14827e+06
H079	T3	PHIV	M	early treated	SC	Asian	8	16
H082	T0	PHIV	M	late treated	SC	Latin	8	4	11.447																	2.25204	4.12076	6.62868	11086.2	24713.5	123745
H082	T2	PHIV	M	late treated	SC	Latin	8	32	11.7098	20.3	6.7	74.1	5.39	7.73	9.56	8.56	0.19	13.7	8.06							2.25204	4.12076	6.62868	52810	2.44549e+06	2.15278e+06
H082	T3	PHIV	M	late treated	SC	Latin	8	16
H084	T0	PHIV	M	late treated	NSC	Caucasian	2	4	17.2375	20.1	12.6	87.2	3.04	5.85	4.76	2.16	1.87	11.5	28.5	78.1	7.34	60.6	3.86	48.4	10.4	2.00489	1.35221	0.0514493	7972.94	161087	143787
H084	T2	PHIV	M	late treated	NSC	Caucasian	2	8	17.4867	13.7	2.74	85.8	1.44	5.76	5.38	3.05	0.046	5.78	2.63							2.00489	1.35221	0.0514493	32000	166935	367092
H084	T3	PHIV	M	late treated	NSC	Caucasian	2	4
H093	T0	PHIV	F	early treated	SC	Caucasian	64	8	3.90144	0.83	30.9	12.7	32.9	28.9	5.18	53.2	26.5	64.5	67.7	1.36	1.23	32.1	48.6	0.28	1.12
H093	T2	PHIV	F	early treated	SC	Caucasian	64	512	4.16427	22.1	7.89	67.9	3.71	15	9.91	7.21	0.45	10.4	5.95
H093	T3	PHIV	F	early treated	SC	Caucasian	64
H094	T0	PHIV	F	late treated		Caucasian		4	15.6632																	2.62244	-0.398738	0.193242	15997.6	757213	196659
H094	T2	PHIV	F	late treated		Caucasian			15.9699	27	5.3	45.4	6.06	24	17.9	12.7	0.13	5.72	1.56							2.62244	-0.398738	0.193242	98511.9	865744	149170
H094	T3	PHIV	F	late treated		Caucasian		4
H095	T0	PHIV	M	early treated	NSC	Caucasian	2	4	5.62628																	0.733063	3.81823	1.87671	11170.1	110304	51103.5
H095	T2	PHIV	M	early treated	NSC	Caucasian	2	8	5.85079	22.6	4.69	72.4	3.33	6.53	12.7	8.38	0.15	13.2	4.17							0.733063	3.81823	1.87671	18566.5	405076	720860
H095	T3	PHIV	M	early treated	NSC	Caucasian	2	16
H110	T0	PHIV	M	early treated	SC	Caucasian	4	4	20.7474
H110	T2	PHIV	M	early treated	SC	Caucasian	4	16	21.2402
H110	T3	PHIV	M	early treated	SC	Caucasian	4	4
H126	T0	PHIV	M	late treated	SC	African	32	2	18.5024																	4.286	0.933224	3.34127	2618.54	56257.9	106853
H126	T2	PHIV	M	late treated	SC	African	32	64	18.7707	15.6	10.7	73.3	6.3	9.26	5.09	12.3	0.16	20.4	2.67							4.286	0.933224	3.34127	51082.7	570172	204040
H126	T3	PHIV	M	late treated	SC	African	32	32
MenB_008	T0	HC	M		SC	Caucasian	16	8	10.7269	15	20.1	69.4	3.95	12.5	8.75	9.33	2.08	4.75	9.98	73.3	18	57.9	3.48	42	27.9	7.54126	6.53899	5.37693	3904.55	22450.9	33870.5
MenB_008	T2	HC	M		SC	Caucasian	16	128	10.976	13.4	2.96	72.8	2.07	8.78	12.1	6.28	0.32	3.26	2.35							7.54126	6.53899	5.37693	727305	932936	3.14958e+06
MenB_008	T3	HC	M		SC	Caucasian	16	64
MenB_009	T0	HC	F		SC	Caucasian	32	2	14.1875	22.6	18.4	73.6	4.85	10.6	8.18	7.58	2.97	5.69	5.83	74	15.5	55.8	4.1	46	29.8	4.15514	3.60449	4.6865	5339.38	103057	89703.8
MenB_009	T2	HC	F		SC	Caucasian	32	64	14.4367	17.1	0.9	78.7	1.56	7.44	9.6	4.25	0.22	2.5	0.85							4.15514	3.60449	4.6865	95128.7	2.65372e+06	1.09111e+06
MenB_009	T3	HC	F		SC	Caucasian	32	4
MenB_010	T0	HC	M		NSC	Caucasian	2	64	17.0787	8.38	31.9	77.7	5.37	7.36	6.9	8.03	2.71	10	27.7	74.1	10.5	57.9	4.57	28.3	12.1	4.53557	1.61377	2.82871	8498.57	93208.3	275264
MenB_010	T2	HC	M		NSC	Caucasian	2	128	17.3169	12.5	2.36	78.5	2.51	6.49	8.95	6.07	0.17	5.58	0.92							4.53557	1.61377	2.82871	197101	662189	842450
MenB_010	T3	HC	M		NSC	Caucasian	2	256
MenB_013	T0	HC	F		SC	Caucasian	8	4	3.41684																	4.89627	5.26246	1.46217	3572.46	109337	80030.5
MenB_013	T2	HC	F		SC	Caucasian	8	32	3.65229	24	0.78	76.9	1.78	6.49	13.3	3.29	0.32	4.21	1.31							4.89627	5.26246	1.46217	106388	301248	3.07196e+06
MenB_013	T3	HC	F		SC	Caucasian	8	32
MenB_014	T0	HC	M			Caucasian		8	12.9665																				20213.8	125711	69893.4
MenB_014	T2	HC	M			Caucasian
MenB_014	T3	HC	M			Caucasian		16
MenB_015	T0	HC	M		SC	Caucasian	32	4	9.27584	24.2	9.16	88.7	1.84	3.48	4.5	3.27	5.57	5.24	11.3	85.1	7.77	34.1	4.55	66.5	13	6.51468	4.37283	4.14643	5927.05	119937	62820
MenB_015	T2	HC	M		SC	Caucasian	32	128	9.50308	19.7	0.91	87.3	1	4.07	4.53	4.12	0.21	3.91	1.72							6.51468	4.37283	4.14643	541944	2.12398e+06	1.30152e+06
MenB_015	T3	HC	M		SC	Caucasian	32	128
MenB_017	T0	HC	F		SC	Caucasian	64	2	5.76044																	7.11466	6.61631	5.26019	3626.64	94231.7	62699.7
MenB_017	T2	HC	F		SC	Caucasian	64	128	5.99589	19.7	3.7	59.8	3.56	11	17.2	12	0.18	4.45	3.36							7.11466	6.61631	5.26019	502610	3.61137e+06	6.1514e+06
MenB_017	T3	HC	F		SC	Caucasian	64
MenB_018	T0	HC	M		SC	Caucasian	16	4	6.54894																	2.91515	5.82612	3.5452	21775.4	62314.9	17107.2
MenB_018	T2	HC	M		SC	Caucasian	16	64	6.77618	7	2.47	70.6	2.32	10.5	11.9	7.03	0.39	5.75	3.01							2.91515	5.82612	3.5452	164253	727450	970546
MenB_018	T3	HC	M		SC	Caucasian	16
MenB_019	T0	HC	F		NSC	Caucasian	0.25	16	5.2512	17	21.9	74.8	5.22	10.5	11	3.71	2.02	4.9	10.1	73.2	16.7	65.7	3.43	42.9	25.1	3.60355	5.80549	4.5669	1703.5	35631.3	29419.3
MenB_019	T2	HC	F		NSC	Caucasian	0.25	4	5.47844	17.4	7.36	80.5	1.35	8.08	7.96	3.46	0.068	2.22	1.88							3.60355	5.80549	4.5669	20707.1	844510	1.64536e+06
MenB_019	T3	HC	F		NSC	Caucasian	0.25	128
MenB_020	T0	HC	M		SC	Caucasian	64	2	9.65092	27.2	11.6	86.3	3.43	3.96	3.81	5.95	1.71	27.5	47.2	63.7	5.42	57.6	5.07	38.2	2.95
MenB_020	T2	HC	M		SC	Caucasian	64	128	9.92471	27.1	8.02	80.8	1.58	7.59	5.8	5.81	0.2	4.83	3.38
MenB_020	T3	HC	M		SC	Caucasian	64	64
MenB_021	T0	HC	M		SC	Caucasian	64	2	16.5202
MenB_021	T2	HC	M		SC	Caucasian	64	128	16.7885	5.47	3.24	81.4	2.94	7.56	4.6	6.46	0.083	4.48	4.53
MenB_021	T3	HC	M		SC	Caucasian	64	32
MenB_023	T0	HC	M		SC	Caucasian	32	16	11.7645
MenB_023	T2	HC	M		SC	Caucasian	32	512	12.0192	16.2	2.6	75.4	2.24	9.63	5.92	9.03	0.047	6.07	0
MenB_023	T3	HC	M		SC	Caucasian	32
MenB_024	T0	HC	F		SC	Caucasian	32	2	8.50376
MenB_024	T2	HC	F		SC	Caucasian	32	64	8.75017
MenB_024	T3	HC	F		SC	Caucasian	32	64
MenB_025	T0	HC	F		NSC	Caucasian	2	32	3.32375
MenB_025	T2	HC	F		NSC	Caucasian	2	64	3.55099
MenB_025	T3	HC	F		NSC	Caucasian	2	128
MenB_026	T0	HC	F		SC	Caucasian	64	8	6.45038
MenB_026	T2	HC	F		SC	Caucasian	64	512	6.67762	9.96	2.33	84.3	1.74	3.77	6.62	5.35	0.31	5.66	0.58
MenB_026	T3	HC	F		SC	Caucasian	64	256
MenB_027	T0	HC	M		NSC	Caucasian	1	64	12.2437	6.67	28	40.7	17.2	26	17.8	15.5	3.35	16.8	44.2	35.5	30.5	55.5	6.86	20.1	7.71
MenB_027	T2	HC	M		NSC	Caucasian	1	64	12.7201	18.2	3.47	64.9	2.83	13.3	11	10.7	0.37	5.93	2.65
MenB_027	T3	HC	M		NSC	Caucasian	1	64
MenB_028	T0	HC	F		SC	Caucasian	64	8	5.95756	14.8	22.9	69.5	6.26	12.7	6.45	11.4	2.8	11.4	36	67	15.3	64.7	5.31	35.3	5.76
MenB_028	T2	HC	F		SC	Caucasian	64	512	6.18754	3.27	7.89	73.6	3.83	9.27	4.72	12.4	0.23	10.7	7.89
MenB_028	T3	HC	F		SC	Caucasian	64	8
MenB_029	T0	HC	F		NSC	Caucasian	2	8	13.41	9.52	3.76	75.4	4.01	8.72	8.7	7.21	0.091	16.5	12	65.5	14	42.4	0.21	68.4	15.8
MenB_029	T2	HC	F		NSC	Caucasian	2	16	13.8617	16.2	2.05	75.3	1.93	7.88	4.94	11.9	0.096	4.12	2.64
MenB_029	T3	HC	F		NSC	Caucasian	2	32
MenB_030	T0	HC	F		SC	Caucasian	4	32	9.39083	13	25	73.5	5.33	7.84	11	7.6	3.27	9.2	31.1	71.4	14.1	51.5	4.42	36.1	7.74
MenB_030	T2	HC	F		SC	Caucasian	4	128	9.62355	13.5	6.38	63.3	4.92	11.4	19.5	5.87	0.35	5.42	2.07
MenB_030	T3	HC	F		SC	Caucasian	4	32
MenB_031	T0	HC	M		SC	Caucasian	16	16	9.39083	6.48	39.9	60	8.53	10.5	20.3	9.19	3.61	8.13	18.8	56.1	27.3	55	4.87	21.3	20
MenB_031	T2	HC	M		SC	Caucasian	16	256	9.62355	9.3	5.53	63.8	4.11	8.26	18.9	9.05	0.16	5.03	2.71
MenB_031	T3	HC	M		SC	Caucasian	16	64
MenB_032	T0	HC	F		SC	Caucasian	8	32	11.6468	10.7	19.7	64.7	5.56	13.6	9.44	12.3	2.35	8.52	23.6	66.8	19.1	46.9	4.81	47.1	9.68
MenB_032	T2	HC	F		SC	Caucasian	8	256	11.8987	20.6	2.67	60.5	3.39	13.8	17.1	8.6	0.13	3.55	0.45
MenB_032	T3	HC	F		SC	Caucasian	8	16
MenB_034	T0	HC	F		SC	Caucasian	32	16	14.2505
MenB_034	T2	HC	F		SC	Caucasian	32	512	14.5681	14.7	3.94	70.3	2.96	8.46	16.3	4.92	0.28	3.81	1.23
MenB_034	T3	HC	F		SC	Caucasian	32
MenB_035	T0	HC	F		SC	Caucasian	16	16	14.2012	5.69	34.7	52	7.7	26.6	9.91	11.5	1.89	5.21	20.3	52.3	34.8	47.9	2.72	26.6	18.4
MenB_035	T2	HC	F		SC	Caucasian	16	256	14.4641	7.57	2.78	62.8	2.66	23.8	8.28	5.11	0.13	3.21	1.85
MenB_035	T3	HC	F		SC	Caucasian	16	8
MenB_036	T0	HC	M		SC	Caucasian	64	8	16.0055
MenB_036	T2	HC	M		SC	Caucasian	64	512	16.386	21	1.69	83.9	1.4	4.86	9.59	1.69	0.37	2.92	0.6
MenB_036	T3	HC	M		SC	Caucasian	64
MenB_037	T0	HC	M		NSC	Caucasian	2	64	14.0452
MenB_037	T2	HC	M		NSC	Caucasian	2	128	14.4257	25.8	3.25	72.5	4.3	11.6	11.8	4.11	0.5	4.11	0.9
MenB_037	T3	HC	M		NSC	Caucasian	2
MenB_MI_001	T0	PHIV	M	early treated	SC		32	8	8.2245
MenB_MI_001	T2	PHIV	M	early treated	SC		32	256	8.46543
MenB_MI_001	T3	PHIV	M	early treated	SC		32
MenB_MI_002	T0	PHIV	F	early treated	SC		16	4	16.7721
MenB_MI_002	T2	PHIV	F	early treated	SC		16	64	16.9911
MenB_MI_002	T3	PHIV	F	early treated	SC		16	256
MenB_MI_0021	T0	PHIV	F					32	21.9576
MenB_MI_0021	T2	PHIV	F						22.3217
MenB_MI_0021	T3	PHIV	F
MenB_MI_0022	T0	PHIV	M		SC		32	8	10.141
MenB_MI_0022	T2	PHIV	M		SC		32	256	10.4148
MenB_MI_0022	T3	PHIV	M		SC		32
MenB_MI_0023	T0	PHIV	M		NSC		1	8	8.35592
MenB_MI_0023	T2	PHIV	M		NSC		1	8	8.62971
MenB_MI_0023	T3	PHIV	M		NSC		1
MenB_MI_003	T0	PHIV	M	early treated	NSC		1	8	14.2423
MenB_MI_003	T2	PHIV	M	early treated	NSC		1	8	14.4723
MenB_MI_003	T3	PHIV	M	early treated	NSC		1	8
MenB_MI_004	T0	PHIV	F	late treated	SC		16	16	14.3107
MenB_MI_004	T2	PHIV	F	late treated	SC		16	256	14.6311
MenB_MI_004	T3	PHIV	F	late treated	SC		16	512
MenB_MI_005	T0	PHIV	F	late treated	SC		8	4	17.3224
MenB_MI_005	T2	PHIV	F	late treated	SC		8	32	17.5359
MenB_MI_005	T3	PHIV	F	late treated	SC		8	16
MenB_MI_006	T0	PHIV	F	late treated	SC		8	2	18.3518
MenB_MI_006	T2	PHIV	F	late treated	SC		8	16	18.5599
MenB_MI_006	T3	PHIV	F	late treated	SC		8	8
MenB_MI_007	T0	PHIV	M	early treated	SC		64	8	12.7365
MenB_MI_007	T2	PHIV	M	early treated	SC		64	512	12.9665
MenB_MI_007	T3	PHIV	M	early treated	SC		64	16
MenB_MI_008	T0	PHIV	M	late treated	NSC		1	8	14.1793
MenB_MI_008	T2	PHIV	M	late treated	NSC		1	8	14.4093
MenB_MI_008	T3	PHIV	M	late treated	NSC		1
MenB_MI_009	T0	PHIV	F	late treated	SC		8	4	15.8576
MenB_MI_009	T2	PHIV	F	late treated	SC		8	32	16.0794
MenB_MI_009	T3	PHIV	F	late treated	SC		8
MenB_MI_010	T0	PHIV	F	late treated	SC		8	4	17.629
MenB_MI_010	T2	PHIV	F	late treated	SC		8	32	17.8672
MenB_MI_010	T3	PHIV	F	late treated	SC		8	8
MenB_MI_011	T0	PHIV	M	early treated	SC		8	16	15.7235
MenB_MI_011	T2	PHIV	M	early treated	SC		8	128	15.9535
MenB_MI_011	T3	PHIV	M	early treated	SC		8	32
MenB_MI_012	T0	PHIV	M	early treated	SC		32	8	8.11499
MenB_MI_012	T2	PHIV	M	early treated	SC		32	256	8.33949
MenB_MI_012	T3	PHIV	M	early treated	SC		32	16
MenB_MI_013	T0	PHIV	F	late treated	SC		8	8	11.2142
MenB_MI_013	T2	PHIV	F	late treated	SC		8	64	11.4415
MenB_MI_013	T3	PHIV	F	late treated	SC		8	8
MenB_MI_014	T0	PHIV		late treated	SC		4	16
MenB_MI_014	T2	PHIV		late treated	SC		4	64
MenB_MI_014	T3	PHIV		late treated	SC		4
MenB_MI_015	T0	PHIV	M	early treated	SC		64	4	9.26762
MenB_MI_015	T2	PHIV	M	early treated	SC		64	256	9.48665
MenB_MI_015	T3	PHIV	M	early treated	SC		64	16
MenB_MI_016	T0	PHIV	F	late treated	NSC		2	2	19.4908
MenB_MI_016	T2	PHIV	F	late treated	NSC		2	4	19.7399
MenB_MI_016	T3	PHIV	F	late treated	NSC		2	8
MenB_MI_017	T0	PHIV	F	late treated				4	11.8029
MenB_MI_017	T2	PHIV	F	late treated					12.0548
MenB_MI_017	T3	PHIV	F	late treated
MenB_MI_018	T0	PHIV	F	late treated	SC		32	4	11.039
MenB_MI_018	T2	PHIV	F	late treated	SC		32	128	11.2854
MenB_MI_018	T3	PHIV	F	late treated	SC		32	8
MenB_MI_019	T0	PHIV	F	late treated	SC		32	2	19.0007
MenB_MI_019	T2	PHIV	F	late treated	SC		32	64	19.2225
MenB_MI_019	T3	PHIV	F	late treated	SC		32
MenB_MI_020	T0	PHIV	F	late treated				4	21.681
MenB_MI_020	T2	PHIV	F	late treated					21.9329
MenB_MI_020	T3	PHIV	F	late treated				16
MenBMI_0024	T0	PHIV	F					2	9.08966
MenBMI_0024	T2	PHIV	F						9.36071
MenBMI_0024	T3	PHIV	F
MenBMI_0025	T0	PHIV	M					4	20.5859
MenBMI_0025	T2	PHIV	M						20.8569
MenBMI_0025	T3	PHIV	M
MenBMI_0026	T0	PHIV	F					8	25.1992
MenBMI_0026	T2	PHIV	F						25.4456
MenBMI_0026	T3	PHIV	F
MenBMI_0027	T0	PHIV	M					8	23.4251
MenBMI_0027	T2	PHIV	M						23.6879
MenBMI_0027	T3	PHIV	M					512
MenC_011	T0	HC	F		SC	Caucasian	16	16	25.9767																	2.79255	1.60356	0.812227	17645.1	108429	79866.7
MenC_011	T2	HC	F		SC	Caucasian	16	256	26.2834	8.93	7.38	44.2	5.27	23.8	24.6	7.43	0.66	2.96	1.85							2.79255	1.60356	0.812227	122254	190393	242709
MenC_011	T3	HC	F		SC	Caucasian	16	16

## Sheet: Figure 4B
	logFC	AveExpr	t	P.Value	adj.P.Val	B
Foxp1	10.3098	26.6119	11.6359	2.73634e-18	2.32589e-16	19.6003
CD74	2.36334	30.6882	4.86939	6.30547e-06	0.000267983	2.2659
CXCR4	-16.0005	18.263	-3.93173	0.00019015	0.00538758	-0.0686366
CD83	-9.74496	24.321	-3.76606	0.000336582	0.00715237	-0.461388
PAX5	-7.90419	22.2523	-3.66379	0.000468163	0.00795877	-0.687809
POLH	9.1108	19.6833	3.43639	0.000976805	0.013821	-1.19245
CD40	-10.0023	22.9502	-3.39015	0.0011382	0.013821	-1.29716
TNFSF13/ APRIL	8.10019	18.937	3.19613	0.00205951	0.0218823	-1.70268
IL10RA	-11.053	20.3715	-3.0225	0.00346134	0.0326904	-2.05622
PRDM1	7.58172	19.5761	2.92829	0.00454471	0.0358855	-2.24105
Ki-67	6.73494	22.9129	2.91071	0.00477966	0.0358855	-2.27519
BTK	-9.30288	19.7165	-2.89033	0.00506619	0.0358855	-2.3146
MX1	2.38324	24.9288	2.85484	0.00560297	0.0366348	-2.3827

## Sheet: Figure 4C
	logFC	AveExpr	t	P.Value	adj.P.Val	B
TACI	14.2307	22.1643	4.75604	9.69533e-06	0.000824103	0.77914
IL4R	-8.09604	23.6406	-4.0049	0.000147767	0.00628008	-0.704117
IKBKG	-14.208	19.4556	-3.59319	0.000589986	0.0167163	-1.46551
NOD2	-14.2519	17.1342	-3.16023	0.0022957	0.0487835	-2.21369
PPPIR13B	-10.7602	18.837	-3.07077	0.00299908	0.0509844	-2.36057

## Sheet: Figure 4D
	logFC	AveExpr	t	P.Value	adj.P.Val	B
Foxp1	11.1891	26.6119	10.4125	4.47438e-16	3.80323e-14	13.9736
CD79B	-6.71349	24.2741	-5.73753	2.04727e-07	8.70089e-06	3.56341
TACI	-13.6559	22.1643	-5.17035	1.97021e-06	5.58227e-05	2.23477
SELPLG	14.8273	18.1174	4.58475	1.84112e-05	0.000391237	0.901471
BTLA	-14.5991	18.6775	-4.18633	7.82286e-05	0.00117784	0.0292106
BTK	-16.2745	19.7165	-4.16913	8.31419e-05	0.00117784	-0.00763762
IL4R	6.99934	23.6406	3.92244	0.000196301	0.00238365	-0.528096
CD40	-13.3656	22.9502	-3.73522	0.000372996	0.00383213	-0.918331
CXCR4	-18.1741	18.263	-3.68223	0.000440525	0.00383213	-1.01867
PAX5	-9.61618	22.2523	-3.67522	0.000450839	0.00383213	-1.03272
TNFSF13/ APRIL	8.858	18.937	2.88186	0.00518984	0.03976	-2.51186
MAPK3	5.77232	19.0802	2.84026	0.00583844	0.03976	-2.58259
FYN	7.97392	17.4399	2.82579	0.00608094	0.03976	-2.60701
IL21R	-9.28787	19.6851	-2.79495	0.00662914	0.0402483	-2.65877
STAT3	6.44043	20.9646	2.69749	0.00867314	0.0450248	-2.81956
TRIM5	8.35968	18.537	2.68873	0.0088825	0.0450248	-2.8338
CD83	-8.42565	24.321	-2.68484	0.00900496	0.0450248	-2.84181
ETS1	-7.21004	23.8123	-2.61739	0.0107871	0.0509389	-2.94946
PPPIR13B	8.01266	18.837	2.59051	0.0115661	0.0517433	-2.99104

## Sheet: Figure 4E
X	ID	Description	GeneRatio	BgRatio	pvalue	p.adjust	qvalue	geneID	Count
GO:2000448	GO:2000448	positive regulation of macrophage migration inhibitory factor signaling pathway	2/12	2/18903	3.69e-07	0.000208002	8.65e-05	CD74/CXCR4	2
GO:0035691	GO:0035691	macrophage migration inhibitory factor signaling pathway	2/12	3/18903	1.11e-06	0.000208002	8.65e-05	CD74/CXCR4	2
GO:2000446	GO:2000446	regulation of macrophage migration inhibitory factor signaling pathway	2/12	3/18903	1.11e-06	0.000208002	8.65e-05	CD74/CXCR4	2
GO:0002702	GO:0002702	positive regulation of production of molecular mediator of immune response	4/12	133/18903	1.11e-06	0.000208002	8.65e-05	CD74/CD40/TNFSF13/BTK	4
GO:0042113	GO:0042113	B cell activation	5/12	350/18903	1.51e-06	0.000208002	8.65e-05	CD74/PAX5/CD40/TNFSF13/BTK	5
GO:0050871	GO:0050871	positive regulation of B cell activation	4/12	155/18903	2.05e-06	0.000208002	8.65e-05	CD74/CD40/TNFSF13/BTK	4
GO:0002714	GO:0002714	positive regulation of B cell mediated immunity	3/12	42/18903	2.21e-06	0.000208002	8.65e-05	CD40/TNFSF13/BTK	3
GO:0002891	GO:0002891	positive regulation of immunoglobulin mediated immune response	3/12	42/18903	2.21e-06	0.000208002	8.65e-05	CD40/TNFSF13/BTK	3
GO:0030890	GO:0030890	positive regulation of B cell proliferation	3/12	45/18903	2.73e-06	0.000218061	9.07e-05	CD74/CD40/BTK	3
GO:0051251	GO:0051251	positive regulation of lymphocyte activation	5/12	400/18903	2.9e-06	0.000218061	9.07e-05	CD74/CD83/CD40/TNFSF13/BTK	5
GO:0030098	GO:0030098	lymphocyte differentiation	5/12	419/18903	3.64e-06	0.000248809	0.000103438	CD74/CD83/PAX5/PRDM1/BTK	5
GO:0002700	GO:0002700	regulation of production of molecular mediator of immune response	4/12	187/18903	4.31e-06	0.000260174	0.000108163	CD74/CD40/TNFSF13/BTK	4
GO:0002639	GO:0002639	positive regulation of immunoglobulin production	3/12	53/18903	4.5e-06	0.000260174	0.000108163	CD40/TNFSF13/BTK	3
GO:0002696	GO:0002696	positive regulation of leukocyte activation	5/12	450/18903	5.16e-06	0.000272357	0.000113228	CD74/CD83/CD40/TNFSF13/BTK	5
GO:0050864	GO:0050864	regulation of B cell activation	4/12	204/18903	6.09e-06	0.000272357	0.000113228	CD74/CD40/TNFSF13/BTK	4
GO:0050867	GO:0050867	positive regulation of cell activation	5/12	467/18903	6.18e-06	0.000272357	0.000113228	CD74/CD83/CD40/TNFSF13/BTK	5
GO:1903131	GO:1903131	mononuclear cell differentiation	5/12	473/18903	6.58e-06	0.000272357	0.000113228	CD74/CD83/PAX5/PRDM1/BTK	5
GO:0045619	GO:0045619	regulation of lymphocyte differentiation	4/12	210/18903	6.83e-06	0.000272357	0.000113228	CD74/CD83/PRDM1/BTK	4
GO:0016064	GO:0016064	immunoglobulin mediated immune response	4/12	215/18903	7.5e-06	0.000272357	0.000113228	CD74/CD40/TNFSF13/BTK	4
GO:0019724	GO:0019724	B cell mediated immunity	4/12	218/18903	7.92e-06	0.000272357	0.000113228	CD74/CD40/TNFSF13/BTK	4
GO:0002712	GO:0002712	regulation of B cell mediated immunity	3/12	64/18903	7.97e-06	0.000272357	0.000113228	CD40/TNFSF13/BTK	3
GO:0002889	GO:0002889	regulation of immunoglobulin mediated immune response	3/12	64/18903	7.97e-06	0.000272357	0.000113228	CD40/TNFSF13/BTK	3
GO:0030888	GO:0030888	regulation of B cell proliferation	3/12	67/18903	9.15e-06	0.000299218	0.000124395	CD74/CD40/BTK	3
GO:0002381	GO:0002381	immunoglobulin production involved in immunoglobulin-mediated immune response	3/12	74/18903	1.24e-05	0.000387054	0.000160911	CD40/TNFSF13/BTK	3
GO:0002637	GO:0002637	regulation of immunoglobulin production	3/12	76/18903	1.34e-05	0.000402672	0.000167404	CD40/TNFSF13/BTK	3
GO:0002699	GO:0002699	positive regulation of immune effector process	4/12	261/18903	1.61e-05	0.000466068	0.00019376	CD74/CD40/TNFSF13/BTK	4
GO:0002366	GO:0002366	leukocyte activation involved in immune response	4/12	293/18903	2.54e-05	0.000706841	0.000293857	CD74/CD40/TNFSF13/BTK	4
GO:0002263	GO:0002263	cell activation involved in immune response	4/12	297/18903	2.68e-05	0.000718803	0.000298831	CD74/CD40/TNFSF13/BTK	4
GO:0042100	GO:0042100	B cell proliferation	3/12	104/18903	3.43e-05	0.000865859	0.000359967	CD74/CD40/BTK	3
GO:1902105	GO:1902105	regulation of leukocyte differentiation	4/12	317/18903	3.45e-05	0.000865859	0.000359967	CD74/CD83/PRDM1/BTK	4
GO:0002440	GO:0002440	production of molecular mediator of immune response	4/12	333/18903	4.19e-05	0.00101571	0.000422263	CD74/CD40/TNFSF13/BTK	4
GO:0002824	GO:0002824	positive regulation of adaptive immune response based on somatic recombination of immune receptors built from immunoglobulin superfamily domains	3/12	114/18903	4.52e-05	0.00106153	0.000441313	CD40/TNFSF13/BTK	3
GO:0002708	GO:0002708	positive regulation of lymphocyte mediated immunity	3/12	119/18903	5.13e-05	0.00116434	0.000484054	CD40/TNFSF13/BTK	3
GO:0002821	GO:0002821	positive regulation of adaptive immune response	3/12	120/18903	5.26e-05	0.00116434	0.000484054	CD40/TNFSF13/BTK	3
GO:0002449	GO:0002449	lymphocyte mediated immunity	4/12	367/18903	6.12e-05	0.00131409	0.000546313	CD74/CD40/TNFSF13/BTK	4
GO:0002460	GO:0002460	adaptive immune response based on somatic recombination of immune receptors built from immunoglobulin superfamily domains	4/12	375/18903	6.65e-05	0.00135811	0.00056461	CD74/CD40/TNFSF13/BTK	4
GO:0045621	GO:0045621	positive regulation of lymphocyte differentiation	3/12	130/18903	6.68e-05	0.00135811	0.00056461	CD74/CD83/BTK	3
GO:0002697	GO:0002697	regulation of immune effector process	4/12	379/18903	6.93e-05	0.00137166	0.000570243	CD74/CD40/TNFSF13/BTK	4
GO:0002705	GO:0002705	positive regulation of leukocyte mediated immunity	3/12	140/18903	8.33e-05	0.00159309	0.000662302	CD40/TNFSF13/BTK	3
GO:0002902	GO:0002902	regulation of B cell apoptotic process	2/12	22/18903	8.47e-05	0.00159309	0.000662302	CD74/BTK	2
GO:0050671	GO:0050671	positive regulation of lymphocyte proliferation	3/12	146/18903	9.44e-05	0.00173063	0.00071948	CD74/CD40/BTK	3
GO:1903706	GO:1903706	regulation of hemopoiesis	4/12	413/18903	9.67e-05	0.00173194	0.000720024	CD74/CD83/PRDM1/BTK	4
GO:0032946	GO:0032946	positive regulation of mononuclear cell proliferation	3/12	149/18903	0.000100227	0.00175281	0.000728701	CD74/CD40/BTK	3
GO:0050792	GO:0050792	regulation of viral process	3/12	162/18903	0.000128428	0.00214792	0.000892962	CD74/CXCR4/MX1	3
GO:0001783	GO:0001783	B cell apoptotic process	2/12	27/18903	0.000128532	0.00214792	0.000892962	CD74/BTK	2
GO:0045830	GO:0045830	positive regulation of isotype switching	2/12	28/18903	0.000138371	0.00224827	0.00093468	CD40/TNFSF13	2
GO:0070665	GO:0070665	positive regulation of leukocyte proliferation	3/12	167/18903	0.000140517	0.00224827	0.00093468	CD74/CD40/BTK	3
GO:0002443	GO:0002443	leukocyte mediated immunity	4/12	463/18903	0.000150426	0.00235667	0.000979747	CD74/CD40/TNFSF13/BTK	4
GO:0002706	GO:0002706	regulation of lymphocyte mediated immunity	3/12	179/18903	0.000172504	0.00259446	0.0010786	CD40/TNFSF13/BTK	3
GO:0045580	GO:0045580	regulation of T cell differentiation	3/12	179/18903	0.000172504	0.00259446	0.0010786	CD74/CD83/PRDM1	3
GO:0002822	GO:0002822	regulation of adaptive immune response based on somatic recombination of immune receptors built from immunoglobulin superfamily domains	3/12	182/18903	0.000181179	0.00260578	0.00108331	CD40/TNFSF13/BTK	3
GO:0001819	GO:0001819	positive regulation of cytokine production	4/12	486/18903	0.000181293	0.00260578	0.00108331	CD74/CD83/CD40/BTK	4
GO:1902107	GO:1902107	positive regulation of leukocyte differentiation	3/12	184/18903	0.000187117	0.00260578	0.00108331	CD74/CD83/BTK	3
GO:1903708	GO:1903708	positive regulation of hemopoiesis	3/12	184/18903	0.000187117	0.00260578	0.00108331	CD74/CD83/BTK	3
GO:0019221	GO:0019221	cytokine-mediated signaling pathway	4/12	496/18903	0.000196055	0.00268061	0.00111442	CD74/CXCR4/IL10RA/MX1	4
GO:0002819	GO:0002819	regulation of adaptive immune response	3/12	198/18903	0.000232264	0.00311898	0.00129666	CD40/TNFSF13/BTK	3
GO:0045191	GO:0045191	regulation of isotype switching	2/12	38/18903	0.000256434	0.00338313	0.00140648	CD40/TNFSF13	2
GO:0002285	GO:0002285	lymphocyte activation involved in immune response	3/12	207/18903	0.000264719	0.00343222	0.00142689	CD74/CD40/TNFSF13	3
GO:0002377	GO:0002377	immunoglobulin production	3/12	219/18903	0.000312381	0.00398154	0.00165526	CD40/TNFSF13/BTK	3
GO:0050670	GO:0050670	regulation of lymphocyte proliferation	3/12	239/18903	0.000403583	0.00505824	0.00210288	CD74/CD40/BTK	3
GO:0002703	GO:0002703	regulation of leukocyte mediated immunity	3/12	241/18903	0.000413546	0.00509814	0.00211947	CD40/TNFSF13/BTK	3
GO:0032944	GO:0032944	regulation of mononuclear cell proliferation	3/12	243/18903	0.000423667	0.00513867	0.00213632	CD74/CD40/BTK	3
GO:0002204	GO:0002204	somatic recombination of immunoglobulin genes involved in immune response	2/12	53/18903	0.000500002	0.00578464	0.00240487	CD40/TNFSF13	2
GO:0002208	GO:0002208	somatic diversification of immunoglobulins involved in immune response	2/12	53/18903	0.000500002	0.00578464	0.00240487	CD40/TNFSF13	2
GO:0045190	GO:0045190	isotype switching	2/12	53/18903	0.000500002	0.00578464	0.00240487	CD40/TNFSF13	2
GO:0070663	GO:0070663	regulation of leukocyte proliferation	3/12	269/18903	0.000570076	0.00649541	0.00270036	CD74/CD40/BTK	3
GO:0001961	GO:0001961	positive regulation of cytokine-mediated signaling pathway	2/12	58/18903	0.000598728	0.00672005	0.00279375	CD74/CXCR4	2
GO:0016447	GO:0016447	somatic recombination of immunoglobulin gene segments	2/12	61/18903	0.000662138	0.00732247	0.00304419	CD40/TNFSF13	2
GO:0070228	GO:0070228	regulation of lymphocyte apoptotic process	2/12	62/18903	0.000683968	0.00745426	0.00309898	CD74/BTK	2
GO:0007249	GO:0007249	I-kappaB kinase/NF-kappaB signaling	3/12	288/18903	0.000695365	0.0074702	0.00310561	CD74/CD40/BTK	3
GO:0032613	GO:0032613	interleukin-10 production	2/12	65/18903	0.000751533	0.00765195	0.00318117	CD83/BTK	2
GO:0032653	GO:0032653	regulation of interleukin-10 production	2/12	65/18903	0.000751533	0.00765195	0.00318117	CD83/BTK	2
GO:0060760	GO:0060760	positive regulation of response to cytokine stimulus	2/12	65/18903	0.000751533	0.00765195	0.00318117	CD74/CXCR4	2
GO:0030217	GO:0030217	T cell differentiation	3/12	296/18903	0.000752984	0.00765195	0.00318117	CD74/CD83/PRDM1	3
GO:0046651	GO:0046651	lymphocyte proliferation	3/12	305/18903	0.000821367	0.00823557	0.0034238	CD74/CD40/BTK	3
GO:0016445	GO:0016445	somatic diversification of immunoglobulins	2/12	70/18903	0.000871036	0.0085287	0.00354567	CD40/TNFSF13	2
GO:0032943	GO:0032943	mononuclear cell proliferation	3/12	312/18903	0.000877215	0.0085287	0.00354567	CD74/CD40/BTK	3
GO:0002562	GO:0002562	somatic diversification of immune receptors via germline recombination within a single locus	2/12	71/18903	0.000895967	0.0085287	0.00354567	CD40/TNFSF13	2
GO:0016444	GO:0016444	somatic cell DNA recombination	2/12	71/18903	0.000895967	0.0085287	0.00354567	CD40/TNFSF13	2
GO:0045911	GO:0045911	positive regulation of DNA recombination	2/12	72/18903	0.000921241	0.00865967	0.00360011	CD40/TNFSF13	2
GO:0019058	GO:0019058	viral life cycle	3/12	319/18903	0.000935436	0.00868338	0.00360997	CD74/CXCR4/MX1	3
GO:0046637	GO:0046637	regulation of alpha-beta T cell differentiation	2/12	73/18903	0.000946858	0.00868338	0.00360997	CD83/PRDM1	2
GO:0070227	GO:0070227	lymphocyte apoptotic process	2/12	80/18903	0.00113573	0.00994262	0.00413348	CD74/BTK	2
GO:0002200	GO:0002200	somatic diversification of immune receptors	2/12	81/18903	0.00116407	0.00994262	0.00413348	CD40/TNFSF13	2
GO:0070661	GO:0070661	leukocyte proliferation	3/12	348/18903	0.00120281	0.00994262	0.00413348	CD74/CD40/BTK	3
GO:0001802	GO:0001802	type III hypersensitivity	1/12	2/18903	0.00126927	0.00994262	0.00413348	BTK	1
GO:0001803	GO:0001803	regulation of type III hypersensitivity	1/12	2/18903	0.00126927	0.00994262	0.00413348	BTK	1
GO:0001805	GO:0001805	positive regulation of type III hypersensitivity	1/12	2/18903	0.00126927	0.00994262	0.00413348	BTK	1
GO:0001810	GO:0001810	regulation of type I hypersensitivity	1/12	2/18903	0.00126927	0.00994262	0.00413348	BTK	1
GO:0002343	GO:0002343	peripheral B cell selection	1/12	2/18903	0.00126927	0.00994262	0.00413348	BTK	1
GO:0002344	GO:0002344	B cell affinity maturation	1/12	2/18903	0.00126927	0.00994262	0.00413348	BTK	1
GO:0016068	GO:0016068	type I hypersensitivity	1/12	2/18903	0.00126927	0.00994262	0.00413348	BTK	1
GO:0033082	GO:0033082	regulation of extrathymic T cell differentiation	1/12	2/18903	0.00126927	0.00994262	0.00413348	PRDM1	1
GO:0097087	GO:0097087	interleukin-17A production	1/12	2/18903	0.00126927	0.00994262	0.00413348	BTK	1
GO:0150151	GO:0150151	regulation of interleukin-17A production	1/12	2/18903	0.00126927	0.00994262	0.00413348	BTK	1
GO:1990478	GO:1990478	response to ultrasound	1/12	2/18903	0.00126927	0.00994262	0.00413348	CXCR4	1
GO:0002312	GO:0002312	B cell activation involved in immune response	2/12	88/18903	0.00137194	0.010636	0.00442176	CD40/TNFSF13	2
GO:0050863	GO:0050863	regulation of T cell activation	3/12	376/18903	0.0015029	0.0115325	0.00479444	CD74/CD83/PRDM1	3
GO:2000106	GO:2000106	regulation of leukocyte apoptotic process	2/12	93/18903	0.00153051	0.0116257	0.0048332	CD74/BTK	2
GO:0018108	GO:0018108	peptidyl-tyrosine phosphorylation	3/12	380/18903	0.00154928	0.0116506	0.00484354	CD74/CD40/BTK	3
GO:0018212	GO:0018212	peptidyl-tyrosine modification	3/12	382/18903	0.00157281	0.0117104	0.0048684	CD74/CD40/BTK	3
GO:0032755	GO:0032755	positive regulation of interleukin-6 production	2/12	99/18903	0.00173184	0.0127681	0.00530813	CD74/BTK	2
GO:0001776	GO:0001776	leukocyte homeostasis	2/12	100/18903	0.00176657	0.0128976	0.00536198	CD74/BTK	2
GO:0033078	GO:0033078	extrathymic T cell differentiation	1/12	3/18903	0.00190335	0.0133186	0.00553697	PRDM1	1
GO:0038160	GO:0038160	CXCL12-activated CXCR4 signaling pathway	1/12	3/18903	0.00190335	0.0133186	0.00553697	CXCR4	1
GO:1990654	GO:1990654	sebum secreting cell proliferation	1/12	3/18903	0.00190335	0.0133186	0.00553697	PRDM1	1
GO:1990959	GO:1990959	eosinophil homeostasis	1/12	3/18903	0.00190335	0.0133186	0.00553697	BTK	1
GO:0009615	GO:0009615	response to virus	3/12	409/18903	0.00191277	0.0133186	0.00553697	CXCR4/CD40/MX1	3
GO:0016032	GO:0016032	viral process	3/12	421/18903	0.00207757	0.0143333	0.00595884	CD74/CXCR4/MX1	3
GO:0046634	GO:0046634	regulation of alpha-beta T cell activation	2/12	115/18903	0.00232702	0.015263	0.00634533	CD83/PRDM1	2
GO:0045582	GO:0045582	positive regulation of T cell differentiation	2/12	117/18903	0.00240733	0.015263	0.00634533	CD74/CD83	2
GO:0046632	GO:0046632	alpha-beta T cell differentiation	2/12	117/18903	0.00240733	0.015263	0.00634533	CD83/PRDM1	2
GO:0071887	GO:0071887	leukocyte apoptotic process	2/12	117/18903	0.00240733	0.015263	0.00634533	CD74/BTK	2
GO:0002718	GO:0002718	regulation of cytokine production involved in immune response	2/12	118/18903	0.00244797	0.015263	0.00634533	CD74/BTK	2
GO:0002367	GO:0002367	cytokine production involved in immune response	2/12	120/18903	0.00253023	0.015263	0.00634533	CD74/BTK	2
GO:0002339	GO:0002339	B cell selection	1/12	4/18903	0.00253706	0.015263	0.00634533	BTK	1
GO:0002901	GO:0002901	mature B cell apoptotic process	1/12	4/18903	0.00253706	0.015263	0.00634533	CD74	1
GO:0002905	GO:0002905	regulation of mature B cell apoptotic process	1/12	4/18903	0.00253706	0.015263	0.00634533	CD74	1
GO:0002906	GO:0002906	negative regulation of mature B cell apoptotic process	1/12	4/18903	0.00253706	0.015263	0.00634533	CD74	1
GO:0038159	GO:0038159	C-X-C chemokine receptor CXCR4 signaling pathway	1/12	4/18903	0.00253706	0.015263	0.00634533	CXCR4	1
GO:0071226	GO:0071226	cellular response to molecule of fungal origin	1/12	4/18903	0.00253706	0.015263	0.00634533	BTK	1
GO:1901647	GO:1901647	positive regulation of synoviocyte proliferation	1/12	4/18903	0.00253706	0.015263	0.00634533	BTK	1
GO:1905319	GO:1905319	mesenchymal stem cell migration	1/12	4/18903	0.00253706	0.015263	0.00634533	CXCR4	1
GO:1905320	GO:1905320	regulation of mesenchymal stem cell migration	1/12	4/18903	0.00253706	0.015263	0.00634533	CXCR4	1
GO:1905322	GO:1905322	positive regulation of mesenchymal stem cell migration	1/12	4/18903	0.00253706	0.015263	0.00634533	CXCR4	1
GO:0002224	GO:0002224	toll-like receptor signaling pathway	2/12	123/18903	0.00265606	0.015852	0.00659022	CD40/BTK	2
GO:0032103	GO:0032103	positive regulation of response to external stimulus	3/12	464/18903	0.00274049	0.0162271	0.00674617	CD74/CXCR4/BTK	3
GO:0000018	GO:0000018	regulation of DNA recombination	2/12	133/18903	0.00309647	0.0176603	0.00734199	CD40/TNFSF13	2
GO:0002238	GO:0002238	response to molecule of fungal origin	1/12	5/18903	0.00317041	0.0176603	0.00734199	BTK	1
GO:0002941	GO:0002941	synoviocyte proliferation	1/12	5/18903	0.00317041	0.0176603	0.00734199	BTK	1
GO:0035470	GO:0035470	positive regulation of vascular wound healing	1/12	5/18903	0.00317041	0.0176603	0.00734199	CXCR4	1
GO:0048298	GO:0048298	positive regulation of isotype switching to IgA isotypes	1/12	5/18903	0.00317041	0.0176603	0.00734199	TNFSF13	1
GO:0070086	GO:0070086	ubiquitin-dependent endocytosis	1/12	5/18903	0.00317041	0.0176603	0.00734199	IL10RA	1
GO:0070987	GO:0070987	error-free translesion synthesis	1/12	5/18903	0.00317041	0.0176603	0.00734199	POLH	1
GO:1901645	GO:1901645	regulation of synoviocyte proliferation	1/12	5/18903	0.00317041	0.0176603	0.00734199	BTK	1
GO:0034341	GO:0034341	response to interferon-gamma	2/12	140/18903	0.00342383	0.0189318	0.00787057	CD74/CD40	2
GO:1903900	GO:1903900	regulation of viral life cycle	2/12	142/18903	0.00352023	0.0193227	0.0080331	CD74/MX1	2
GO:0050921	GO:0050921	positive regulation of chemotaxis	2/12	144/18903	0.00361789	0.0197149	0.00819614	CD74/CXCR4	2
GO:0002885	GO:0002885	positive regulation of hypersensitivity	1/12	6/18903	0.00380338	0.020001	0.00831508	BTK	1
GO:0038146	GO:0038146	chemokine (C-X-C motif) ligand 12 signaling pathway	1/12	6/18903	0.00380338	0.020001	0.00831508	CXCR4	1
GO:0048296	GO:0048296	regulation of isotype switching to IgA isotypes	1/12	6/18903	0.00380338	0.020001	0.00831508	TNFSF13	1
GO:0051136	GO:0051136	regulation of NK T cell differentiation	1/12	6/18903	0.00380338	0.020001	0.00831508	PRDM1	1
GO:0071494	GO:0071494	cellular response to UV-C	1/12	6/18903	0.00380338	0.020001	0.00831508	POLH	1
GO:0046718	GO:0046718	viral entry into host cell	2/12	151/18903	0.00396966	0.0207305	0.00861835	CD74/CXCR4	2
GO:0030183	GO:0030183	B cell differentiation	2/12	152/18903	0.00402117	0.0208546	0.00866997	PAX5/BTK	2
GO:0051092	GO:0051092	positive regulation of NF-kappaB transcription factor activity	2/12	154/18903	0.00412514	0.0212473	0.00883321	CD40/BTK	2
GO:0044409	GO:0044409	entry into host	2/12	158/18903	0.00433681	0.0219465	0.00912388	CD74/CXCR4	2
GO:0002606	GO:0002606	positive regulation of dendritic cell antigen processing and presentation	1/12	7/18903	0.00443599	0.0219465	0.00912388	CD74	1
GO:0031394	GO:0031394	positive regulation of prostaglandin biosynthetic process	1/12	7/18903	0.00443599	0.0219465	0.00912388	CD74	1
GO:0035666	GO:0035666	TRIF-dependent toll-like receptor signaling pathway	1/12	7/18903	0.00443599	0.0219465	0.00912388	CD40	1
GO:0048290	GO:0048290	isotype switching to IgA isotypes	1/12	7/18903	0.00443599	0.0219465	0.00912388	TNFSF13	1
GO:0070106	GO:0070106	interleukin-27-mediated signaling pathway	1/12	7/18903	0.00443599	0.0219465	0.00912388	MX1	1
GO:0051250	GO:0051250	negative regulation of lymphocyte activation	2/12	166/18903	0.00477509	0.0234394	0.00974455	CD74/BTK	2
GO:0001959	GO:0001959	regulation of cytokine-mediated signaling pathway	2/12	167/18903	0.00483126	0.0234394	0.00974455	CD74/CXCR4	2
GO:0016571	GO:0016571	histone methylation	2/12	167/18903	0.00483126	0.0234394	0.00974455	PAX5/PRDM1	2
GO:0002349	GO:0002349	histamine production involved in inflammatory response	1/12	8/18903	0.00506823	0.0236727	0.00984154	BTK	1
GO:0002441	GO:0002441	histamine secretion involved in inflammatory response	1/12	8/18903	0.00506823	0.0236727	0.00984154	BTK	1
GO:0002553	GO:0002553	histamine secretion by mast cell	1/12	8/18903	0.00506823	0.0236727	0.00984154	BTK	1
GO:0002866	GO:0002866	positive regulation of acute inflammatory response to antigenic stimulus	1/12	8/18903	0.00506823	0.0236727	0.00984154	BTK	1
GO:0006290	GO:0006290	pyrimidine dimer repair	1/12	8/18903	0.00506823	0.0236727	0.00984154	POLH	1
GO:0032713	GO:0032713	negative regulation of interleukin-4 production	1/12	8/18903	0.00506823	0.0236727	0.00984154	CD83	1
GO:0007259	GO:0007259	receptor signaling pathway via JAK-STAT	2/12	172/18903	0.00511676	0.0237519	0.00987445	CD40/IL10RA	2
GO:0046631	GO:0046631	alpha-beta T cell activation	2/12	174/18903	0.00523311	0.0241429	0.010037	CD83/PRDM1	2
GO:0032635	GO:0032635	interleukin-6 production	2/12	176/18903	0.00535068	0.0243861	0.0101381	CD74/BTK	2
GO:0032675	GO:0032675	regulation of interleukin-6 production	2/12	176/18903	0.00535068	0.0243861	0.0101381	CD74/BTK	2
GO:0060759	GO:0060759	regulation of response to cytokine stimulus	2/12	179/18903	0.00552933	0.0250485	0.0104135	CD74/CXCR4	2
GO:0002579	GO:0002579	positive regulation of antigen processing and presentation	1/12	9/18903	0.0057001	0.0250671	0.0104212	CD74	1
GO:0002883	GO:0002883	regulation of hypersensitivity	1/12	9/18903	0.0057001	0.0250671	0.0104212	BTK	1
GO:0030167	GO:0030167	proteoglycan catabolic process	1/12	9/18903	0.0057001	0.0250671	0.0104212	BTK	1
GO:2000343	GO:2000343	positive regulation of chemokine (C-X-C motif) ligand 2 production	1/12	9/18903	0.0057001	0.0250671	0.0104212	CD74	1
GO:2001280	GO:2001280	positive regulation of unsaturated fatty acid biosynthetic process	1/12	9/18903	0.0057001	0.0250671	0.0104212	CD74	1
GO:0044000	GO:0044000	movement in host	2/12	183/18903	0.00577177	0.0250889	0.0104303	CD74/CXCR4	2
GO:0097696	GO:0097696	receptor signaling pathway via STAT	2/12	183/18903	0.00577177	0.0250889	0.0104303	CD40/IL10RA	2
GO:0002221	GO:0002221	pattern recognition receptor signaling pathway	2/12	187/18903	0.00601907	0.0257178	0.0106918	CD40/BTK	2
GO:0045766	GO:0045766	positive regulation of angiogenesis	2/12	187/18903	0.00601907	0.0257178	0.0106918	CXCR4/CD40	2
GO:1904018	GO:1904018	positive regulation of vasculature development	2/12	187/18903	0.00601907	0.0257178	0.0106918	CXCR4/CD40	2
GO:0043123	GO:0043123	positive regulation of I-kappaB kinase/NF-kappaB signaling	2/12	189/18903	0.00614452	0.0261055	0.0108529	CD74/CD40	2
GO:0001821	GO:0001821	histamine secretion	1/12	10/18903	0.0063316	0.0261613	0.0108761	BTK	1
GO:0001865	GO:0001865	NK T cell differentiation	1/12	10/18903	0.0063316	0.0261613	0.0108761	PRDM1	1
GO:0045657	GO:0045657	positive regulation of monocyte differentiation	1/12	10/18903	0.0063316	0.0261613	0.0108761	CD74	1
GO:0048304	GO:0048304	positive regulation of isotype switching to IgG isotypes	1/12	10/18903	0.0063316	0.0261613	0.0108761	CD40	1
GO:0090037	GO:0090037	positive regulation of protein kinase C signaling	1/12	10/18903	0.0063316	0.0261613	0.0108761	CD40	1
GO:0050731	GO:0050731	positive regulation of peptidyl-tyrosine phosphorylation	2/12	193/18903	0.00639904	0.0262955	0.0109319	CD74/CD40	2
GO:0002695	GO:0002695	negative regulation of leukocyte activation	2/12	198/18903	0.00672392	0.0274804	0.0114245	CD74/BTK	2
GO:0002604	GO:0002604	regulation of dendritic cell antigen processing and presentation	1/12	11/18903	0.00696273	0.0279999	0.0116405	CD74	1
GO:0042276	GO:0042276	error-prone translesion synthesis	1/12	11/18903	0.00696273	0.0279999	0.0116405	POLH	1
GO:0045060	GO:0045060	negative thymic T cell selection	1/12	11/18903	0.00696273	0.0279999	0.0116405	CD74	1
GO:0051701	GO:0051701	biological process involved in interaction with host	2/12	203/18903	0.00705624	0.0282249	0.0117341	CD74/CXCR4	2
GO:0006479	GO:0006479	protein methylation	2/12	208/18903	0.00739595	0.0291191	0.0121058	PAX5/PRDM1	2
GO:0008213	GO:0008213	protein alkylation	2/12	208/18903	0.00739595	0.0291191	0.0121058	PAX5/PRDM1	2
GO:0019722	GO:0019722	calcium-mediated signaling	2/12	208/18903	0.00739595	0.0291191	0.0121058	CXCR4/BTK	2
GO:0021670	GO:0021670	lateral ventricle development	1/12	12/18903	0.0075935	0.0293215	0.0121899	PAX5	1
GO:0043383	GO:0043383	negative T cell selection	1/12	12/18903	0.0075935	0.0293215	0.0121899	CD74	1
GO:0051573	GO:0051573	negative regulation of histone H3-K9 methylation	1/12	12/18903	0.0075935	0.0293215	0.0121899	PAX5	1
GO:0009612	GO:0009612	response to mechanical stimulus	2/12	211/18903	0.00760332	0.0293215	0.0121899	CXCR4/CD40	2
GO:0002064	GO:0002064	epithelial cell development	2/12	213/18903	0.00774303	0.0297079	0.0123506	CXCR4/PRDM1	2
GO:0002524	GO:0002524	hypersensitivity	1/12	13/18903	0.0082239	0.0304649	0.0126653	BTK	1
GO:0002863	GO:0002863	positive regulation of inflammatory response to antigenic stimulus	1/12	13/18903	0.0082239	0.0304649	0.0126653	BTK	1
GO:0031392	GO:0031392	regulation of prostaglandin biosynthetic process	1/12	13/18903	0.0082239	0.0304649	0.0126653	CD74	1
GO:0032823	GO:0032823	regulation of natural killer cell differentiation	1/12	13/18903	0.0082239	0.0304649	0.0126653	PRDM1	1
GO:0034969	GO:0034969	histone arginine methylation	1/12	13/18903	0.0082239	0.0304649	0.0126653	PRDM1	1
GO:0051608	GO:0051608	histamine transport	1/12	13/18903	0.0082239	0.0304649	0.0126653	BTK	1
GO:0060707	GO:0060707	trophoblast giant cell differentiation	1/12	13/18903	0.0082239	0.0304649	0.0126653	PRDM1	1
GO:0050866	GO:0050866	negative regulation of cell activation	2/12	221/18903	0.00831354	0.030646	0.0127406	CD74/BTK	2
GO:0002756	GO:0002756	MyD88-independent toll-like receptor signaling pathway	1/12	14/18903	0.00885393	0.0312589	0.0129954	CD40	1
GO:0045059	GO:0045059	positive thymic T cell selection	1/12	14/18903	0.00885393	0.0312589	0.0129954	CD74	1
GO:0046598	GO:0046598	positive regulation of viral entry into host cell	1/12	14/18903	0.00885393	0.0312589	0.0129954	CD74	1
GO:0048302	GO:0048302	regulation of isotype switching to IgG isotypes	1/12	14/18903	0.00885393	0.0312589	0.0129954	CD40	1
GO:0050966	GO:0050966	detection of mechanical stimulus involved in sensory perception of pain	1/12	14/18903	0.00885393	0.0312589	0.0129954	CXCR4	1
GO:0061043	GO:0061043	regulation of vascular wound healing	1/12	14/18903	0.00885393	0.0312589	0.0129954	CXCR4	1
GO:0075294	GO:0075294	positive regulation by symbiont of entry into host	1/12	14/18903	0.00885393	0.0312589	0.0129954	CD74	1
GO:0098760	GO:0098760	response to interleukin-7	1/12	14/18903	0.00885393	0.0312589	0.0129954	BTK	1
GO:0098761	GO:0098761	cellular response to interleukin-7	1/12	14/18903	0.00885393	0.0312589	0.0129954	BTK	1
GO:0050920	GO:0050920	regulation of chemotaxis	2/12	230/18903	0.00897754	0.0315472	0.0131152	CD74/CXCR4	2
GO:0002468	GO:0002468	dendritic cell antigen processing and presentation	1/12	15/18903	0.0094836	0.0317847	0.013214	CD74	1
GO:0002864	GO:0002864	regulation of acute inflammatory response to antigenic stimulus	1/12	15/18903	0.0094836	0.0317847	0.013214	BTK	1
GO:0002903	GO:0002903	negative regulation of B cell apoptotic process	1/12	15/18903	0.0094836	0.0317847	0.013214	CD74	1
GO:0010225	GO:0010225	response to UV-C	1/12	15/18903	0.0094836	0.0317847	0.013214	POLH	1
GO:0043518	GO:0043518	negative regulation of DNA damage response, signal transduction by p53 class mediator	1/12	15/18903	0.0094836	0.0317847	0.013214	CD74	1
GO:0045579	GO:0045579	positive regulation of B cell differentiation	1/12	15/18903	0.0094836	0.0317847	0.013214	BTK	1
GO:0048291	GO:0048291	isotype switching to IgG isotypes	1/12	15/18903	0.0094836	0.0317847	0.013214	CD40	1
GO:0060576	GO:0060576	intestinal epithelial cell development	1/12	15/18903	0.0094836	0.0317847	0.013214	PRDM1	1
GO:1902166	GO:1902166	negative regulation of intrinsic apoptotic signaling pathway in response to DNA damage by p53 class mediator	1/12	15/18903	0.0094836	0.0317847	0.013214	CD74	1
GO:2001279	GO:2001279	regulation of unsaturated fatty acid biosynthetic process	1/12	15/18903	0.0094836	0.0317847	0.013214	CD74	1
GO:0002274	GO:0002274	myeloid leukocyte activation	2/12	237/18903	0.00951005	0.0317847	0.013214	CD74/BTK	2
GO:0030595	GO:0030595	leukocyte chemotaxis	2/12	240/18903	0.00974255	0.0324177	0.0134771	CD74/CXCR4	2
GO:0023035	GO:0023035	CD40 signaling pathway	1/12	16/18903	0.0101129	0.0333548	0.0138667	CD40	1
GO:0050965	GO:0050965	detection of temperature stimulus involved in sensory perception of pain	1/12	16/18903	0.0101129	0.0333548	0.0138667	CXCR4	1
GO:0050870	GO:0050870	positive regulation of T cell activation	2/12	251/18903	0.0106168	0.034864	0.0144941	CD74/CD83	2
GO:0070206	GO:0070206	protein trimerization	1/12	17/18903	0.0107418	0.0349691	0.0145378	CD74	1
GO:1902165	GO:1902165	regulation of intrinsic apoptotic signaling pathway in response to DNA damage by p53 class mediator	1/12	17/18903	0.0107418	0.0349691	0.0145378	CD74	1
GO:0021537	GO:0021537	telencephalon development	2/12	255/18903	0.0109432	0.0353187	0.0146832	CXCR4/PAX5	2
GO:0043122	GO:0043122	regulation of I-kappaB kinase/NF-kappaB signaling	2/12	255/18903	0.0109432	0.0353187	0.0146832	CD74/CD40	2
GO:0002830	GO:0002830	positive regulation of type 2 immune response	1/12	18/18903	0.0113704	0.0356272	0.0148114	CD74	1
GO:0003159	GO:0003159	morphogenesis of an endothelium	1/12	18/18903	0.0113704	0.0356272	0.0148114	CXCR4	1
GO:0018216	GO:0018216	peptidyl-arginine methylation	1/12	18/18903	0.0113704	0.0356272	0.0148114	PRDM1	1
GO:0043217	GO:0043217	myelin maintenance	1/12	18/18903	0.0113704	0.0356272	0.0148114	CXCR4	1
GO:0061154	GO:0061154	endothelial tube morphogenesis	1/12	18/18903	0.0113704	0.0356272	0.0148114	CXCR4	1
GO:0072567	GO:0072567	chemokine (C-X-C motif) ligand 2 production	1/12	18/18903	0.0113704	0.0356272	0.0148114	CD74	1
GO:2000341	GO:2000341	regulation of chemokine (C-X-C motif) ligand 2 production	1/12	18/18903	0.0113704	0.0356272	0.0148114	CD74	1
GO:0050730	GO:0050730	regulation of peptidyl-tyrosine phosphorylation	2/12	266/18903	0.0118635	0.0368283	0.0153108	CD74/CD40	2
GO:0051091	GO:0051091	positive regulation of DNA-binding transcription factor activity	2/12	266/18903	0.0118635	0.0368283	0.0153108	CD40/BTK	2
GO:0030889	GO:0030889	negative regulation of B cell proliferation	1/12	19/18903	0.0119986	0.0368283	0.0153108	BTK	1
GO:0050961	GO:0050961	detection of temperature stimulus involved in sensory perception	1/12	19/18903	0.0119986	0.0368283	0.0153108	CXCR4	1
GO:0090036	GO:0090036	regulation of protein kinase C signaling	1/12	19/18903	0.0119986	0.0368283	0.0153108	CD40	1
GO:0001780	GO:0001780	neutrophil homeostasis	1/12	20/18903	0.0126264	0.0380251	0.0158083	BTK	1
GO:0002577	GO:0002577	regulation of antigen processing and presentation	1/12	20/18903	0.0126264	0.0380251	0.0158083	CD74	1
GO:0002888	GO:0002888	positive regulation of myeloid leukocyte mediated immunity	1/12	20/18903	0.0126264	0.0380251	0.0158083	BTK	1
GO:0045655	GO:0045655	regulation of monocyte differentiation	1/12	20/18903	0.0126264	0.0380251	0.0158083	CD74	1
GO:1903039	GO:1903039	positive regulation of leukocyte cell-cell adhesion	2/12	275/18903	0.0126413	0.0380251	0.0158083	CD74/CD83	2
GO:0038083	GO:0038083	peptidyl-tyrosine autophosphorylation	1/12	21/18903	0.0132539	0.0397089	0.0165083	BTK	1
GO:0045061	GO:0045061	thymic T cell selection	1/12	22/18903	0.013881	0.0410965	0.0170852	CD74	1
GO:0061042	GO:0061042	vascular wound healing	1/12	22/18903	0.013881	0.0410965	0.0170852	CXCR4	1
GO:0140374	GO:0140374	antiviral innate immune response	1/12	22/18903	0.013881	0.0410965	0.0170852	MX1	1
GO:0031061	GO:0031061	negative regulation of histone methylation	1/12	23/18903	0.0145077	0.042221	0.0175527	PAX5	1
GO:0045723	GO:0045723	positive regulation of fatty acid biosynthetic process	1/12	23/18903	0.0145077	0.042221	0.0175527	CD74	1
GO:1902254	GO:1902254	negative regulation of intrinsic apoptotic signaling pathway by p53 class mediator	1/12	23/18903	0.0145077	0.042221	0.0175527	CD74	1
GO:1903861	GO:1903861	positive regulation of dendrite extension	1/12	23/18903	0.0145077	0.042221	0.0175527	CXCR4	1
GO:0048872	GO:0048872	homeostasis of number of cells	2/12	296/18903	0.0145415	0.042221	0.0175527	CD74/BTK	2
GO:0051054	GO:0051054	positive regulation of DNA metabolic process	2/12	301/18903	0.0150113	0.0426249	0.0177206	CD40/TNFSF13	2
GO:0002755	GO:0002755	MyD88-dependent toll-like receptor signaling pathway	1/12	24/18903	0.0151341	0.0426249	0.0177206	BTK	1
GO:0016048	GO:0016048	detection of temperature stimulus	1/12	24/18903	0.0151341	0.0426249	0.0177206	CXCR4	1
GO:0038095	GO:0038095	Fc-epsilon receptor signaling pathway	1/12	24/18903	0.0151341	0.0426249	0.0177206	BTK	1
GO:0060706	GO:0060706	cell differentiation involved in embryonic placenta development	1/12	24/18903	0.0151341	0.0426249	0.0177206	PRDM1	1
GO:0060907	GO:0060907	positive regulation of macrophage cytokine production	1/12	24/18903	0.0151341	0.0426249	0.0177206	CD74	1
GO:1903902	GO:1903902	positive regulation of viral life cycle	1/12	24/18903	0.0151341	0.0426249	0.0177206	CD74	1
GO:2000353	GO:2000353	positive regulation of endothelial cell apoptotic process	1/12	24/18903	0.0151341	0.0426249	0.0177206	CD40	1
GO:0051607	GO:0051607	defense response to virus	2/12	304/18903	0.0152964	0.0426317	0.0177234	CD40/MX1	2
GO:0140546	GO:0140546	defense response to symbiont	2/12	305/18903	0.0153919	0.0426317	0.0177234	CD40/MX1	2
GO:0044403	GO:0044403	biological process involved in symbiotic interaction	2/12	307/18903	0.0155838	0.0426317	0.0177234	CD74/CXCR4	2
GO:0001779	GO:0001779	natural killer cell differentiation	1/12	25/18903	0.0157601	0.0426317	0.0177234	PRDM1	1
GO:0018195	GO:0018195	peptidyl-arginine modification	1/12	25/18903	0.0157601	0.0426317	0.0177234	PRDM1	1
GO:0019985	GO:0019985	translesion synthesis	1/12	25/18903	0.0157601	0.0426317	0.0177234	POLH	1
GO:0032693	GO:0032693	negative regulation of interleukin-10 production	1/12	25/18903	0.0157601	0.0426317	0.0177234	BTK	1
GO:0048714	GO:0048714	positive regulation of oligodendrocyte differentiation	1/12	25/18903	0.0157601	0.0426317	0.0177234	CXCR4	1
GO:0060575	GO:0060575	intestinal epithelial cell differentiation	1/12	25/18903	0.0157601	0.0426317	0.0177234	PRDM1	1
GO:0062149	GO:0062149	detection of stimulus involved in sensory perception of pain	1/12	25/18903	0.0157601	0.0426317	0.0177234	CXCR4	1
GO:0090023	GO:0090023	positive regulation of neutrophil chemotaxis	1/12	25/18903	0.0157601	0.0426317	0.0177234	CD74	1
GO:2001020	GO:2001020	regulation of response to DNA damage stimulus	2/12	312/18903	0.0160681	0.0432354	0.0179744	CD74/POLH	2
GO:0019932	GO:0019932	second-messenger-mediated signaling	2/12	314/18903	0.0162636	0.0432354	0.0179744	CXCR4/BTK	2
GO:0002438	GO:0002438	acute inflammatory response to antigenic stimulus	1/12	26/18903	0.0163858	0.0432354	0.0179744	BTK	1
GO:0019883	GO:0019883	antigen processing and presentation of endogenous antigen	1/12	26/18903	0.0163858	0.0432354	0.0179744	CD74	1
GO:0050951	GO:0050951	sensory perception of temperature stimulus	1/12	26/18903	0.0163858	0.0432354	0.0179744	CXCR4	1
GO:0051570	GO:0051570	regulation of histone H3-K9 methylation	1/12	26/18903	0.0163858	0.0432354	0.0179744	PAX5	1
GO:1903859	GO:1903859	regulation of dendrite extension	1/12	26/18903	0.0163858	0.0432354	0.0179744	CXCR4	1
GO:0060326	GO:0060326	cell chemotaxis	2/12	319/18903	0.016757	0.0440604	0.0183174	CD74/CXCR4	2
GO:0002407	GO:0002407	dendritic cell chemotaxis	1/12	27/18903	0.017011	0.0442284	0.0183872	CXCR4	1
GO:0032740	GO:0032740	positive regulation of interleukin-17 production	1/12	27/18903	0.017011	0.0442284	0.0183872	BTK	1
GO:0042832	GO:0042832	defense response to protozoan	1/12	27/18903	0.017011	0.0442284	0.0183872	CD40	1
GO:0022409	GO:0022409	positive regulation of cell-cell adhesion	2/12	322/18903	0.0170561	0.0442284	0.0183872	CD74/CD83	2
GO:0001562	GO:0001562	response to protozoan	1/12	28/18903	0.0176359	0.0449567	0.01869	CD40	1
GO:0002675	GO:0002675	positive regulation of acute inflammatory response	1/12	28/18903	0.0176359	0.0449567	0.01869	BTK	1
GO:0014072	GO:0014072	response to isoquinoline alkaloid	1/12	28/18903	0.0176359	0.0449567	0.01869	CXCR4	1
GO:0043278	GO:0043278	response to morphine	1/12	28/18903	0.0176359	0.0449567	0.01869	CXCR4	1
GO:0071624	GO:0071624	positive regulation of granulocyte chemotaxis	1/12	28/18903	0.0176359	0.0449567	0.01869	CD74	1
GO:0006310	GO:0006310	DNA recombination	2/12	332/18903	0.0180699	0.0459074	0.0190853	CD40/TNFSF13	2
GO:0071214	GO:0071214	cellular response to abiotic stimulus	2/12	335/18903	0.0183791	0.0463794	0.0192815	POLH/CD40	2
GO:0104004	GO:0104004	cellular response to environmental stimulus	2/12	335/18903	0.0183791	0.0463794	0.0192815	POLH/CD40	2
GO:0032496	GO:0032496	response to lipopolysaccharide	2/12	339/18903	0.0187948	0.0471803	0.0196144	IL10RA/BTK	2
GO:0019886	GO:0019886	antigen processing and presentation of exogenous peptide antigen via MHC class II	1/12	30/18903	0.0188847	0.0471803	0.0196144	CD74	1
GO:1902230	GO:1902230	negative regulation of intrinsic apoptotic signaling pathway in response to DNA damage	1/12	30/18903	0.0188847	0.0471803	0.0196144	CD74	1
GO:0002768	GO:0002768	immune response-regulating cell surface receptor signaling pathway	2/12	341/18903	0.0190041	0.0473215	0.0196731	CD40/BTK	2
GO:0021591	GO:0021591	ventricular system development	1/12	31/18903	0.0195085	0.0482579	0.0200624	PAX5	1
GO:0060055	GO:0060055	angiogenesis involved in wound healing	1/12	31/18903	0.0195085	0.0482579	0.0200624	CXCR4	1
GO:0043414	GO:0043414	macromolecule methylation	2/12	348/18903	0.0197448	0.0486823	0.0202389	PAX5/PRDM1	2
GO:0045765	GO:0045765	regulation of angiogenesis	2/12	349/18903	0.0198516	0.0487857	0.0202818	CXCR4/CD40	2
GO:0001516	GO:0001516	prostaglandin biosynthetic process	1/12	32/18903	0.020132	0.0488362	0.0203029	CD74	1
GO:0006516	GO:0006516	glycoprotein catabolic process	1/12	32/18903	0.020132	0.0488362	0.0203029	BTK	1
GO:0046457	GO:0046457	prostanoid biosynthetic process	1/12	32/18903	0.020132	0.0488362	0.0203029	CD74	1
GO:0051085	GO:0051085	chaperone cofactor-dependent protein refolding	1/12	32/18903	0.020132	0.0488362	0.0203029	CD74	1
GO:1901342	GO:1901342	regulation of vasculature development	2/12	355/18903	0.0204977	0.0493918	0.0205338	CXCR4/CD40	2
GO:0001782	GO:0001782	B cell homeostasis	1/12	33/18903	0.0207551	0.0493918	0.0205338	CD74	1
GO:0002828	GO:0002828	regulation of type 2 immune response	1/12	33/18903	0.0207551	0.0493918	0.0205338	CD74	1
GO:0045577	GO:0045577	regulation of B cell differentiation	1/12	33/18903	0.0207551	0.0493918	0.0205338	BTK	1
GO:0050974	GO:0050974	detection of mechanical stimulus involved in sensory perception	1/12	33/18903	0.0207551	0.0493918	0.0205338	CXCR4	1
GO:1902253	GO:1902253	regulation of intrinsic apoptotic signaling pathway by p53 class mediator	1/12	33/18903	0.0207551	0.0493918	0.0205338	CD74	1
GO:0002237	GO:0002237	response to molecule of bacterial origin	2/12	360/18903	0.0210429	0.0496176	0.0206277	IL10RA/BTK	2
GO:0002495	GO:0002495	antigen processing and presentation of peptide antigen via MHC class II	1/12	34/18903	0.0213778	0.0496176	0.0206277	CD74	1
GO:0032743	GO:0032743	positive regulation of interleukin-2 production	1/12	34/18903	0.0213778	0.0496176	0.0206277	CD83	1
GO:0036336	GO:0036336	dendritic cell migration	1/12	34/18903	0.0213778	0.0496176	0.0206277	CXCR4	1
GO:0061081	GO:0061081	positive regulation of myeloid leukocyte cytokine production involved in immune response	1/12	34/18903	0.0213778	0.0496176	0.0206277	CD74	1
GO:0090022	GO:0090022	regulation of neutrophil chemotaxis	1/12	34/18903	0.0213778	0.0496176	0.0206277	CD74	1
GO:1901797	GO:1901797	negative regulation of signal transduction by p53 class mediator	1/12	34/18903	0.0213778	0.0496176	0.0206277	CD74	1
GO:1902624	GO:1902624	positive regulation of neutrophil migration	1/12	34/18903	0.0213778	0.0496176	0.0206277	CD74	1
GO:0001893	GO:0001893	maternal placenta development	1/12	35/18903	0.0220002	0.0498317	0.0207167	PRDM1	1
GO:0006301	GO:0006301	postreplication repair	1/12	35/18903	0.0220002	0.0498317	0.0207167	POLH	1
GO:0032633	GO:0032633	interleukin-4 production	1/12	35/18903	0.0220002	0.0498317	0.0207167	CD83	1
GO:0032673	GO:0032673	regulation of interleukin-4 production	1/12	35/18903	0.0220002	0.0498317	0.0207167	CD83	1
GO:0042462	GO:0042462	eye photoreceptor cell development	1/12	35/18903	0.0220002	0.0498317	0.0207167	PRDM1	1
GO:0043372	GO:0043372	positive regulation of CD4-positive, alpha-beta T cell differentiation	1/12	35/18903	0.0220002	0.0498317	0.0207167	CD83	1
GO:0051567	GO:0051567	histone H3-K9 methylation	1/12	35/18903	0.0220002	0.0498317	0.0207167	PAX5	1
GO:0070528	GO:0070528	protein kinase C signaling	1/12	35/18903	0.0220002	0.0498317	0.0207167	CD40	1
GO:0001818	GO:0001818	negative regulation of cytokine production	2/12	371/18903	0.022264	0.0502779	0.0209022	CD83/BTK	2
GO:0002504	GO:0002504	antigen processing and presentation of peptide or polysaccharide antigen via MHC class II	1/12	36/18903	0.0226222	0.0504803	0.0209864	CD74	1
GO:0030224	GO:0030224	monocyte differentiation	1/12	36/18903	0.0226222	0.0504803	0.0209864	CD74	1
GO:0050869	GO:0050869	negative regulation of B cell activation	1/12	36/18903	0.0226222	0.0504803	0.0209864	BTK	1
GO:0097484	GO:0097484	dendrite extension	1/12	36/18903	0.0226222	0.0504803	0.0209864	CXCR4	1
GO:1903037	GO:1903037	regulation of leukocyte cell-cell adhesion	2/12	377/18903	0.0229425	0.0510436	0.0212205	CD74/CD83	2
GO:0010934	GO:0010934	macrophage cytokine production	1/12	37/18903	0.0232438	0.0511092	0.0212478	CD74	1
GO:0010935	GO:0010935	regulation of macrophage cytokine production	1/12	37/18903	0.0232438	0.0511092	0.0212478	CD74	1
GO:0051084	GO:0051084	'de novo' post-translational protein folding	1/12	37/18903	0.0232438	0.0511092	0.0212478	CD74	1
GO:0070229	GO:0070229	negative regulation of lymphocyte apoptotic process	1/12	37/18903	0.0232438	0.0511092	0.0212478	CD74	1
GO:0030900	GO:0030900	forebrain development	2/12	383/18903	0.0236296	0.0517191	0.0215014	CXCR4/PAX5	2
GO:0042092	GO:0042092	type 2 immune response	1/12	38/18903	0.0238651	0.0517191	0.0215014	CD74	1
GO:0043368	GO:0043368	positive T cell selection	1/12	38/18903	0.0238651	0.0517191	0.0215014	CD74	1
GO:0043516	GO:0043516	regulation of DNA damage response, signal transduction by p53 class mediator	1/12	38/18903	0.0238651	0.0517191	0.0215014	CD74	1
GO:1902229	GO:1902229	regulation of intrinsic apoptotic signaling pathway in response to DNA damage	1/12	38/18903	0.0238651	0.0517191	0.0215014	CD74	1
GO:0032259	GO:0032259	methylation	2/12	390/18903	0.0244421	0.0528173	0.0219579	PAX5/PRDM1	2
GO:0000731	GO:0000731	DNA synthesis involved in DNA repair	1/12	40/18903	0.0251066	0.0537896	0.0223621	POLH	1
GO:0002478	GO:0002478	antigen processing and presentation of exogenous peptide antigen	1/12	40/18903	0.0251066	0.0537896	0.0223621	CD74	1
GO:0045923	GO:0045923	positive regulation of fatty acid metabolic process	1/12	40/18903	0.0251066	0.0537896	0.0223621	CD74	1
GO:0050900	GO:0050900	leukocyte migration	2/12	398/18903	0.0253848	0.0542312	0.0225457	CD74/CXCR4	2
GO:0002792	GO:0002792	negative regulation of peptide secretion	1/12	41/18903	0.0257268	0.0544972	0.0226563	CD74	1
GO:0006458	GO:0006458	'de novo' protein folding	1/12	41/18903	0.0257268	0.0544972	0.0226563	CD74	1
GO:0032733	GO:0032733	positive regulation of interleukin-10 production	1/12	41/18903	0.0257268	0.0544972	0.0226563	CD83	1
GO:0032735	GO:0032735	positive regulation of interleukin-12 production	1/12	42/18903	0.0263466	0.0554976	0.0230722	CD40	1
GO:0032814	GO:0032814	regulation of natural killer cell activation	1/12	42/18903	0.0263466	0.0554976	0.0230722	PRDM1	1
GO:0045687	GO:0045687	positive regulation of glial cell differentiation	1/12	43/18903	0.0269661	0.0561731	0.023353	CXCR4	1
GO:0048713	GO:0048713	regulation of oligodendrocyte differentiation	1/12	43/18903	0.0269661	0.0561731	0.023353	CXCR4	1
GO:1902275	GO:1902275	regulation of chromatin organization	1/12	43/18903	0.0269661	0.0561731	0.023353	MKI67	1
GO:1904037	GO:1904037	positive regulation of epithelial cell apoptotic process	1/12	43/18903	0.0269661	0.0561731	0.023353	CD40	1
GO:0007159	GO:0007159	leukocyte cell-cell adhesion	2/12	414/18903	0.0273153	0.0567434	0.0235901	CD74/CD83	2
GO:0042771	GO:0042771	intrinsic apoptotic signaling pathway in response to DNA damage by p53 class mediator	1/12	44/18903	0.0275852	0.0571461	0.0237576	CD74	1
GO:0046427	GO:0046427	positive regulation of receptor signaling pathway via JAK-STAT	1/12	45/18903	0.0282039	0.0581078	0.0241574	IL10RA	1
GO:2000516	GO:2000516	positive regulation of CD4-positive, alpha-beta T cell activation	1/12	45/18903	0.0282039	0.0581078	0.0241574	CD83	1
GO:0046596	GO:0046596	regulation of viral entry into host cell	1/12	46/18903	0.0288223	0.0590582	0.0245525	CD74	1
GO:0048701	GO:0048701	embryonic cranial skeleton morphogenesis	1/12	46/18903	0.0288223	0.0590582	0.0245525	PAX5	1
GO:0002861	GO:0002861	regulation of inflammatory response to antigenic stimulus	1/12	47/18903	0.0294403	0.0597979	0.02486	BTK	1
GO:0061647	GO:0061647	histone H3-K9 modification	1/12	47/18903	0.0294403	0.0597979	0.02486	PAX5	1
GO:1902622	GO:1902622	regulation of neutrophil migration	1/12	47/18903	0.0294403	0.0597979	0.02486	CD74	1
GO:0001754	GO:0001754	eye photoreceptor cell differentiation	1/12	48/18903	0.030058	0.0597979	0.02486	PRDM1	1
GO:0002673	GO:0002673	regulation of acute inflammatory response	1/12	48/18903	0.030058	0.0597979	0.02486	BTK	1
GO:0008038	GO:0008038	neuron recognition	1/12	48/18903	0.030058	0.0597979	0.02486	CXCR4	1
GO:0031057	GO:0031057	negative regulation of histone modification	1/12	48/18903	0.030058	0.0597979	0.02486	PAX5	1
GO:0032620	GO:0032620	interleukin-17 production	1/12	48/18903	0.030058	0.0597979	0.02486	BTK	1
GO:0032660	GO:0032660	regulation of interleukin-17 production	1/12	48/18903	0.030058	0.0597979	0.02486	BTK	1
GO:0045581	GO:0045581	negative regulation of T cell differentiation	1/12	48/18903	0.030058	0.0597979	0.02486	CD74	1
GO:0060976	GO:0060976	coronary vasculature development	1/12	48/18903	0.030058	0.0597979	0.02486	PRDM1	1
GO:0019884	GO:0019884	antigen processing and presentation of exogenous antigen	1/12	49/18903	0.0306753	0.0607048	0.025237	CD74	1
GO:1904894	GO:1904894	positive regulation of receptor signaling pathway via STAT	1/12	49/18903	0.0306753	0.0607048	0.025237	IL10RA	1
GO:0042060	GO:0042060	wound healing	2/12	442/18903	0.0308346	0.0608056	0.0252789	CXCR4/CD40	2
GO:0002066	GO:0002066	columnar/cuboidal epithelial cell development	1/12	50/18903	0.0312922	0.0608056	0.0252789	PRDM1	1
GO:0006692	GO:0006692	prostanoid metabolic process	1/12	50/18903	0.0312922	0.0608056	0.0252789	CD74	1
GO:0006693	GO:0006693	prostaglandin metabolic process	1/12	50/18903	0.0312922	0.0608056	0.0252789	CD74	1
GO:0042304	GO:0042304	regulation of fatty acid biosynthetic process	1/12	50/18903	0.0312922	0.0608056	0.0252789	CD74	1
GO:0042461	GO:0042461	photoreceptor cell development	1/12	50/18903	0.0312922	0.0608056	0.0252789	PRDM1	1
GO:0061082	GO:0061082	myeloid leukocyte cytokine production	1/12	50/18903	0.0312922	0.0608056	0.0252789	CD74	1
GO:0002683	GO:0002683	negative regulation of immune system process	2/12	449/18903	0.0317418	0.0613621	0.0255103	CD74/BTK	2
GO:0048568	GO:0048568	embryonic organ development	2/12	449/18903	0.0317418	0.0613621	0.0255103	PAX5/PRDM1	2
GO:0045058	GO:0045058	T cell selection	1/12	51/18903	0.0319088	0.0613694	0.0255133	CD74	1
GO:0050982	GO:0050982	detection of mechanical stimulus	1/12	51/18903	0.0319088	0.0613694	0.0255133	CXCR4	1
GO:0009314	GO:0009314	response to radiation	2/12	452/18903	0.032134	0.0616447	0.0256278	POLH/PRDM1	2
GO:0051090	GO:0051090	regulation of DNA-binding transcription factor activity	2/12	454/18903	0.0323965	0.0619211	0.0257427	CD40/BTK	2
GO:0006636	GO:0006636	unsaturated fatty acid biosynthetic process	1/12	52/18903	0.0325251	0.0619211	0.0257427	CD74	1
GO:0043303	GO:0043303	mast cell degranulation	1/12	52/18903	0.0325251	0.0619211	0.0257427	BTK	1
GO:0046638	GO:0046638	positive regulation of alpha-beta T cell differentiation	1/12	53/18903	0.0331409	0.0624611	0.0259672	CD83	1
GO:0048146	GO:0048146	positive regulation of fibroblast proliferation	1/12	53/18903	0.0331409	0.0624611	0.0259672	CD74	1
GO:0052372	GO:0052372	modulation by symbiont of entry into host	1/12	53/18903	0.0331409	0.0624611	0.0259672	CD74	1
GO:0071622	GO:0071622	regulation of granulocyte chemotaxis	1/12	53/18903	0.0331409	0.0624611	0.0259672	CD74	1
GO:0002279	GO:0002279	mast cell activation involved in immune response	1/12	54/18903	0.0337564	0.0634621	0.0263833	BTK	1
GO:0002448	GO:0002448	mast cell mediated immunity	1/12	55/18903	0.0343716	0.0641375	0.0266641	BTK	1
GO:0038093	GO:0038093	Fc receptor signaling pathway	1/12	55/18903	0.0343716	0.0641375	0.0266641	BTK	1
GO:2000107	GO:2000107	negative regulation of leukocyte apoptotic process	1/12	55/18903	0.0343716	0.0641375	0.0266641	CD74	1
GO:0043370	GO:0043370	regulation of CD4-positive, alpha-beta T cell differentiation	1/12	56/18903	0.0349864	0.0651164	0.0270711	CD83	1
GO:0016570	GO:0016570	histone modification	2/12	474/18903	0.0350694	0.0651164	0.0270711	PAX5/PRDM1	2
GO:0045071	GO:0045071	negative regulation of viral genome replication	1/12	57/18903	0.0356008	0.0659404	0.0274136	MX1	1
GO:0045620	GO:0045620	negative regulation of lymphocyte differentiation	1/12	58/18903	0.0362149	0.066913	0.027818	CD74	1
GO:0045785	GO:0045785	positive regulation of cell adhesion	2/12	484/18903	0.0364379	0.0671601	0.0279207	CD74/CD83	2
GO:0002763	GO:0002763	positive regulation of myeloid leukocyte differentiation	1/12	59/18903	0.0368286	0.067549	0.0280824	CD74	1
GO:0043903	GO:0043903	regulation of biological process involved in symbiotic interaction	1/12	59/18903	0.0368286	0.067549	0.0280824	CD74	1
GO:0022407	GO:0022407	regulation of cell-cell adhesion	2/12	490/18903	0.0372692	0.0680105	0.0282742	CD74/CD83	2
GO:0002886	GO:0002886	regulation of myeloid leukocyte mediated immunity	1/12	60/18903	0.0374419	0.0680105	0.0282742	BTK	1
GO:0022029	GO:0022029	telencephalon cell migration	1/12	60/18903	0.0374419	0.0680105	0.0282742	CXCR4	1
GO:2000351	GO:2000351	regulation of endothelial cell apoptotic process	1/12	60/18903	0.0374419	0.0680105	0.0282742	CD40	1
GO:0046456	GO:0046456	icosanoid biosynthetic process	1/12	61/18903	0.0380549	0.0685578	0.0285018	CD74	1
GO:0060135	GO:0060135	maternal process involved in female pregnancy	1/12	61/18903	0.0380549	0.0685578	0.0285018	PRDM1	1
GO:0033674	GO:0033674	positive regulation of kinase activity	2/12	496/18903	0.0381079	0.0685578	0.0285018	CD74/CD40	2
GO:0043410	GO:0043410	positive regulation of MAPK cascade	2/12	496/18903	0.0381079	0.0685578	0.0285018	CD74/CD40	2
GO:0035904	GO:0035904	aorta development	1/12	62/18903	0.0386676	0.0690689	0.0287143	PRDM1	1
GO:0043030	GO:0043030	regulation of macrophage activation	1/12	62/18903	0.0386676	0.0690689	0.0287143	CD74	1
GO:0090303	GO:0090303	positive regulation of wound healing	1/12	62/18903	0.0386676	0.0690689	0.0287143	CXCR4	1
GO:0021885	GO:0021885	forebrain cell migration	1/12	63/18903	0.0392799	0.0691767	0.0287591	CXCR4	1
GO:0032615	GO:0032615	interleukin-12 production	1/12	63/18903	0.0392799	0.0691767	0.0287591	CD40	1
GO:0032623	GO:0032623	interleukin-2 production	1/12	63/18903	0.0392799	0.0691767	0.0287591	CD83	1
GO:0032655	GO:0032655	regulation of interleukin-12 production	1/12	63/18903	0.0392799	0.0691767	0.0287591	CD40	1
GO:0032663	GO:0032663	regulation of interleukin-2 production	1/12	63/18903	0.0392799	0.0691767	0.0287591	CD83	1
GO:0032757	GO:0032757	positive regulation of interleukin-8 production	1/12	63/18903	0.0392799	0.0691767	0.0287591	CD74	1
GO:0046530	GO:0046530	photoreceptor cell differentiation	1/12	64/18903	0.0398918	0.0697642	0.0290033	PRDM1	1
GO:0048002	GO:0048002	antigen processing and presentation of peptide antigen	1/12	64/18903	0.0398918	0.0697642	0.0290033	CD74	1
GO:0048524	GO:0048524	positive regulation of viral process	1/12	64/18903	0.0398918	0.0697642	0.0290033	CD74	1
GO:0003170	GO:0003170	heart valve development	1/12	65/18903	0.0405033	0.0706694	0.0293796	PRDM1	1
GO:0072577	GO:0072577	endothelial cell apoptotic process	1/12	66/18903	0.0411146	0.0715698	0.029754	CD40	1
GO:0009620	GO:0009620	response to fungus	1/12	67/18903	0.0417254	0.0721322	0.0299878	BTK	1
GO:0042531	GO:0042531	positive regulation of tyrosine phosphorylation of STAT protein	1/12	67/18903	0.0417254	0.0721322	0.0299878	CD40	1
GO:0045576	GO:0045576	mast cell activation	1/12	67/18903	0.0417254	0.0721322	0.0299878	BTK	1
GO:0002260	GO:0002260	lymphocyte homeostasis	1/12	69/18903	0.042946	0.0739026	0.0307238	CD74	1
GO:0014015	GO:0014015	positive regulation of gliogenesis	1/12	69/18903	0.042946	0.0739026	0.0307238	CXCR4	1
GO:0014823	GO:0014823	response to activity	1/12	70/18903	0.0435558	0.0746104	0.0310181	CXCR4	1
GO:0032722	GO:0032722	positive regulation of chemokine production	1/12	70/18903	0.0435558	0.0746104	0.0310181	CD74	1
GO:0061077	GO:0061077	chaperone-mediated protein folding	1/12	71/18903	0.0441653	0.0754824	0.0313806	CD74	1
GO:0035914	GO:0035914	skeletal muscle cell differentiation	1/12	72/18903	0.0447743	0.0763499	0.0317412	PAX5	1
GO:0046635	GO:0046635	positive regulation of alpha-beta T cell activation	1/12	73/18903	0.045383	0.076865	0.0319553	CD83	1
GO:0071260	GO:0071260	cellular response to mechanical stimulus	1/12	73/18903	0.045383	0.076865	0.0319553	CD40	1
GO:1904888	GO:1904888	cranial skeletal system development	1/12	73/18903	0.045383	0.076865	0.0319553	PAX5	1
GO:0003281	GO:0003281	ventricular septum development	1/12	74/18903	0.0459914	0.0773725	0.0321664	PRDM1	1
GO:0030330	GO:0030330	DNA damage response, signal transduction by p53 class mediator	1/12	74/18903	0.0459914	0.0773725	0.0321664	CD74	1
GO:0050766	GO:0050766	positive regulation of phagocytosis	1/12	74/18903	0.0459914	0.0773725	0.0321664	BTK	1
GO:0043536	GO:0043536	positive regulation of blood vessel endothelial cell migration	1/12	75/18903	0.0465994	0.0782204	0.0325188	CD40	1
GO:0045685	GO:0045685	regulation of glial cell differentiation	1/12	76/18903	0.047207	0.0790639	0.0328695	CXCR4	1
GO:1903036	GO:1903036	positive regulation of response to wounding	1/12	77/18903	0.0478143	0.0799031	0.0332184	CXCR4	1
GO:0002437	GO:0002437	inflammatory response to antigenic stimulus	1/12	79/18903	0.0490279	0.0810307	0.0336872	BTK	1
GO:0002720	GO:0002720	positive regulation of cytokine production involved in immune response	1/12	79/18903	0.0490279	0.0810307	0.0336872	CD74	1
GO:0043299	GO:0043299	leukocyte degranulation	1/12	79/18903	0.0490279	0.0810307	0.0336872	BTK	1
GO:0048844	GO:0048844	artery morphogenesis	1/12	79/18903	0.0490279	0.0810307	0.0336872	PRDM1	1
GO:2000514	GO:2000514	regulation of CD4-positive, alpha-beta T cell activation	1/12	79/18903	0.0490279	0.0810307	0.0336872	CD83	1
GO:0031060	GO:0031060	regulation of histone methylation	1/12	81/18903	0.05024	0.0826706	0.0343689	PAX5	1
GO:0072332	GO:0072332	intrinsic apoptotic signaling pathway by p53 class mediator	1/12	81/18903	0.05024	0.0826706	0.0343689	CD74	1
GO:0042509	GO:0042509	regulation of tyrosine phosphorylation of STAT protein	1/12	82/18903	0.0508455	0.0833024	0.0346316	CD40	1
GO:2001021	GO:2001021	negative regulation of response to DNA damage stimulus	1/12	82/18903	0.0508455	0.0833024	0.0346316	CD74	1
GO:0034340	GO:0034340	response to type I interferon	1/12	83/18903	0.0514507	0.0839282	0.0348918	MX1	1
GO:0140029	GO:0140029	exocytic process	1/12	83/18903	0.0514507	0.0839282	0.0348918	BTK	1
GO:0032418	GO:0032418	lysosome localization	1/12	84/18903	0.0520555	0.084548	0.0351494	BTK	1
GO:1990849	GO:1990849	vacuolar localization	1/12	84/18903	0.0520555	0.084548	0.0351494	BTK	1
GO:0007260	GO:0007260	tyrosine phosphorylation of STAT protein	1/12	86/18903	0.053264	0.0861388	0.0358108	CD40	1
GO:0033077	GO:0033077	T cell differentiation in thymus	1/12	86/18903	0.053264	0.0861388	0.0358108	CD74	1
GO:0001892	GO:0001892	embryonic placenta development	1/12	87/18903	0.0538678	0.0861885	0.0358314	PRDM1	1
GO:0010507	GO:0010507	negative regulation of autophagy	1/12	87/18903	0.0538678	0.0861885	0.0358314	IL10RA	1
GO:0045069	GO:0045069	regulation of viral genome replication	1/12	87/18903	0.0538678	0.0861885	0.0358314	MX1	1
GO:0048145	GO:0048145	regulation of fibroblast proliferation	1/12	87/18903	0.0538678	0.0861885	0.0358314	CD74	1
GO:0050672	GO:0050672	negative regulation of lymphocyte proliferation	1/12	87/18903	0.0538678	0.0861885	0.0358314	BTK	1
GO:0032945	GO:0032945	negative regulation of mononuclear cell proliferation	1/12	88/18903	0.0544712	0.0866011	0.036003	BTK	1
GO:0043367	GO:0043367	CD4-positive, alpha-beta T cell differentiation	1/12	88/18903	0.0544712	0.0866011	0.036003	CD83	1
GO:0046889	GO:0046889	positive regulation of lipid biosynthetic process	1/12	88/18903	0.0544712	0.0866011	0.036003	CD74	1
GO:0034644	GO:0034644	cellular response to UV	1/12	89/18903	0.0550742	0.0873752	0.0363248	POLH	1
GO:0006029	GO:0006029	proteoglycan metabolic process	1/12	90/18903	0.0556769	0.0879602	0.036568	BTK	1
GO:0070098	GO:0070098	chemokine-mediated signaling pathway	1/12	90/18903	0.0556769	0.0879602	0.036568	CXCR4	1
GO:0048525	GO:0048525	negative regulation of viral process	1/12	91/18903	0.0562793	0.0887254	0.0368861	MX1	1
GO:0009791	GO:0009791	post-embryonic development	1/12	92/18903	0.0568813	0.0894869	0.0372027	PRDM1	1
GO:0048704	GO:0048704	embryonic skeletal system morphogenesis	1/12	94/18903	0.0580842	0.0911885	0.0379101	PAX5	1
GO:0002275	GO:0002275	myeloid cell activation involved in immune response	1/12	96/18903	0.0592857	0.0924956	0.0384535	BTK	1
GO:0019217	GO:0019217	regulation of fatty acid metabolic process	1/12	96/18903	0.0592857	0.0924956	0.0384535	CD74	1
GO:0070664	GO:0070664	negative regulation of leukocyte proliferation	1/12	96/18903	0.0592857	0.0924956	0.0384535	BTK	1
GO:0002690	GO:0002690	positive regulation of leukocyte chemotaxis	1/12	97/18903	0.0598859	0.0932386	0.0387624	CD74	1
GO:0032642	GO:0032642	regulation of chemokine production	1/12	98/18903	0.0604858	0.0933991	0.0388291	CD74	1
GO:0120162	GO:0120162	positive regulation of cold-induced thermogenesis	1/12	98/18903	0.0604858	0.0933991	0.0388291	CXCR4	1
GO:1990868	GO:1990868	response to chemokine	1/12	98/18903	0.0604858	0.0933991	0.0388291	CXCR4	1
GO:1990869	GO:1990869	cellular response to chemokine	1/12	98/18903	0.0604858	0.0933991	0.0388291	CXCR4	1
GO:0030101	GO:0030101	natural killer cell activation	1/12	99/18903	0.0610854	0.0937473	0.0389739	PRDM1	1
GO:0032602	GO:0032602	chemokine production	1/12	99/18903	0.0610854	0.0937473	0.0389739	CD74	1
GO:0043279	GO:0043279	response to alkaloid	1/12	99/18903	0.0610854	0.0937473	0.0389739	CXCR4	1
GO:0002532	GO:0002532	production of molecular mediator involved in inflammatory response	1/12	100/18903	0.0616845	0.0942821	0.0391962	BTK	1
GO:0048709	GO:0048709	oligodendrocyte differentiation	1/12	100/18903	0.0616845	0.0942821	0.0391962	CXCR4	1
GO:2001243	GO:2001243	negative regulation of intrinsic apoptotic signaling pathway	1/12	101/18903	0.0622834	0.0950042	0.0394964	CD74	1
GO:0008630	GO:0008630	intrinsic apoptotic signaling pathway in response to DNA damage	1/12	102/18903	0.0628818	0.0956652	0.0397712	CD74	1
GO:0019233	GO:0019233	sensory perception of pain	1/12	103/18903	0.06348	0.0956652	0.0397712	CXCR4	1
GO:0032677	GO:0032677	regulation of interleukin-8 production	1/12	103/18903	0.06348	0.0956652	0.0397712	CD74	1
GO:0045639	GO:0045639	positive regulation of myeloid cell differentiation	1/12	103/18903	0.06348	0.0956652	0.0397712	CD74	1
GO:0048144	GO:0048144	fibroblast proliferation	1/12	103/18903	0.06348	0.0956652	0.0397712	CD74	1
GO:0050764	GO:0050764	regulation of phagocytosis	1/12	103/18903	0.06348	0.0956652	0.0397712	BTK	1
GO:0032637	GO:0032637	interleukin-8 production	1/12	104/18903	0.0640778	0.0961806	0.0399855	CD74	1
GO:0046425	GO:0046425	regulation of receptor signaling pathway via JAK-STAT	1/12	104/18903	0.0640778	0.0961806	0.0399855	IL10RA	1
GO:0032760	GO:0032760	positive regulation of tumor necrosis factor production	1/12	105/18903	0.0646752	0.0966913	0.0401978	BTK	1
GO:1901796	GO:1901796	regulation of signal transduction by p53 class mediator	1/12	105/18903	0.0646752	0.0966913	0.0401978	CD74	1
GO:0030593	GO:0030593	neutrophil chemotaxis	1/12	106/18903	0.0652723	0.0973904	0.0404884	CD74	1
GO:0002444	GO:0002444	myeloid leukocyte mediated immunity	1/12	107/18903	0.065869	0.0975069	0.0405369	BTK	1
GO:0003279	GO:0003279	cardiac septum development	1/12	107/18903	0.065869	0.0975069	0.0405369	PRDM1	1
GO:0014013	GO:0014013	regulation of gliogenesis	1/12	107/18903	0.065869	0.0975069	0.0405369	CXCR4	1
GO:0060840	GO:0060840	artery development	1/12	107/18903	0.065869	0.0975069	0.0405369	PRDM1	1
GO:0019882	GO:0019882	antigen processing and presentation	1/12	108/18903	0.0664654	0.0980038	0.0407435	CD74	1
GO:1902106	GO:1902106	negative regulation of leukocyte differentiation	1/12	108/18903	0.0664654	0.0980038	0.0407435	CD74	1
GO:0042116	GO:0042116	macrophage activation	1/12	109/18903	0.0670614	0.0984964	0.0409483	CD74	1
GO:1903557	GO:1903557	positive regulation of tumor necrosis factor superfamily cytokine production	1/12	109/18903	0.0670614	0.0984964	0.0409483	BTK	1
GO:1904035	GO:1904035	regulation of epithelial cell apoptotic process	1/12	110/18903	0.0676571	0.0991776	0.0412315	CD40	1
GO:0071347	GO:0071347	cellular response to interleukin-1	1/12	111/18903	0.0682524	0.0998557	0.0415134	CD40	1
GO:0002526	GO:0002526	acute inflammatory response	1/12	114/18903	0.0700363	0.102068	0.0424333	BTK	1
GO:1903707	GO:1903707	negative regulation of hemopoiesis	1/12	114/18903	0.0700363	0.102068	0.0424333	CD74	1
GO:0033559	GO:0033559	unsaturated fatty acid metabolic process	1/12	115/18903	0.0706303	0.102339	0.0425458	CD74	1
GO:0035710	GO:0035710	CD4-positive, alpha-beta T cell activation	1/12	115/18903	0.0706303	0.102339	0.0425458	CD83	1
GO:1904892	GO:1904892	regulation of receptor signaling pathway via STAT	1/12	115/18903	0.0706303	0.102339	0.0425458	IL10RA	1
GO:0002065	GO:0002065	columnar/cuboidal epithelial cell differentiation	1/12	116/18903	0.0712239	0.103001	0.0428208	PRDM1	1
GO:0021987	GO:0021987	cerebral cortex development	1/12	117/18903	0.0718171	0.103461	0.0430121	PAX5	1
GO:0043406	GO:0043406	positive regulation of MAP kinase activity	1/12	117/18903	0.0718171	0.103461	0.0430121	CD40	1
GO:0002286	GO:0002286	T cell activation involved in immune response	1/12	118/18903	0.07241	0.103917	0.0432016	CD74	1
GO:0007088	GO:0007088	regulation of mitotic nuclear division	1/12	118/18903	0.07241	0.103917	0.0432016	MKI67	1
GO:0045446	GO:0045446	endothelial cell differentiation	1/12	121/18903	0.0741866	0.106264	0.0441773	CXCR4	1
GO:0002761	GO:0002761	regulation of myeloid leukocyte differentiation	1/12	122/18903	0.0747781	0.106907	0.0444449	CD74	1
GO:0071482	GO:0071482	cellular response to light stimulus	1/12	123/18903	0.0753693	0.107548	0.0447112	POLH	1
GO:0003231	GO:0003231	cardiac ventricle development	1/12	126/18903	0.0771407	0.109659	0.0455891	PRDM1	1
GO:0006690	GO:0006690	icosanoid metabolic process	1/12	126/18903	0.0771407	0.109659	0.0455891	CD74	1
GO:0002688	GO:0002688	regulation of leukocyte chemotaxis	1/12	127/18903	0.0777305	0.110289	0.045851	CD74	1
GO:0048706	GO:0048706	embryonic skeletal system development	1/12	128/18903	0.0783199	0.110708	0.046025	PAX5	1
GO:0050868	GO:0050868	negative regulation of T cell activation	1/12	128/18903	0.0783199	0.110708	0.046025	CD74	1
GO:0019079	GO:0019079	viral genome replication	1/12	130/18903	0.0794978	0.111326	0.0462821	MX1	1
GO:0034968	GO:0034968	histone lysine methylation	1/12	130/18903	0.0794978	0.111326	0.0462821	PAX5	1
GO:0050853	GO:0050853	B cell receptor signaling pathway	1/12	130/18903	0.0794978	0.111326	0.0462821	BTK	1
GO:0071621	GO:0071621	granulocyte chemotaxis	1/12	130/18903	0.0794978	0.111326	0.0462821	CD74	1
GO:1990266	GO:1990266	neutrophil migration	1/12	130/18903	0.0794978	0.111326	0.0462821	CD74	1
GO:0010595	GO:0010595	positive regulation of endothelial cell migration	1/12	131/18903	0.0800862	0.111942	0.046538	CD40	1
GO:0048565	GO:0048565	digestive tract development	1/12	132/18903	0.0806742	0.112346	0.0467061	PRDM1	1
GO:0051983	GO:0051983	regulation of chromosome segregation	1/12	132/18903	0.0806742	0.112346	0.0467061	MKI67	1
GO:0030168	GO:0030168	platelet activation	1/12	133/18903	0.0812619	0.112956	0.0469594	CD40	1
GO:0007498	GO:0007498	mesoderm development	1/12	136/18903	0.083023	0.114978	0.0478004	BTK	1
GO:0010565	GO:0010565	regulation of cellular ketone metabolic process	1/12	136/18903	0.083023	0.114978	0.0478004	CD74	1
GO:0009581	GO:0009581	detection of external stimulus	1/12	137/18903	0.0836093	0.115154	0.0478735	CXCR4	1
GO:0061041	GO:0061041	regulation of wound healing	1/12	137/18903	0.0836093	0.115154	0.0478735	CXCR4	1
GO:1904019	GO:1904019	epithelial cell apoptotic process	1/12	137/18903	0.0836093	0.115154	0.0478735	CD40	1
GO:0003158	GO:0003158	endothelium development	1/12	139/18903	0.084781	0.116554	0.0484556	CXCR4	1
GO:0009582	GO:0009582	detection of abiotic stimulus	1/12	140/18903	0.0853663	0.116932	0.0486124	CXCR4	1
GO:0060048	GO:0060048	cardiac muscle contraction	1/12	140/18903	0.0853663	0.116932	0.0486124	CXCR4	1
GO:0070555	GO:0070555	response to interleukin-1	1/12	141/18903	0.0859512	0.117519	0.0488565	CD40	1
GO:0042552	GO:0042552	myelination	1/12	142/18903	0.0865358	0.118103	0.0490995	CXCR4	1
GO:0030534	GO:0030534	adult behavior	1/12	143/18903	0.0871201	0.118471	0.0492523	PAX5	1
GO:0055123	GO:0055123	digestive system development	1/12	143/18903	0.0871201	0.118471	0.0492523	PRDM1	1
GO:0007272	GO:0007272	ensheathment of neurons	1/12	144/18903	0.0877041	0.118621	0.0493149	CXCR4	1
GO:0008366	GO:0008366	axon ensheathment	1/12	144/18903	0.0877041	0.118621	0.0493149	CXCR4	1
GO:0018022	GO:0018022	peptidyl-lysine methylation	1/12	144/18903	0.0877041	0.118621	0.0493149	PAX5	1
GO:0051783	GO:0051783	regulation of nuclear division	1/12	145/18903	0.0882876	0.119196	0.0495539	MKI67	1
GO:0106106	GO:0106106	cold-induced thermogenesis	1/12	147/18903	0.0894538	0.120124	0.0499394	CXCR4	1
GO:0120161	GO:0120161	regulation of cold-induced thermogenesis	1/12	147/18903	0.0894538	0.120124	0.0499394	CXCR4	1
GO:1903038	GO:1903038	negative regulation of leukocyte cell-cell adhesion	1/12	147/18903	0.0894538	0.120124	0.0499394	CD74	1
GO:0002687	GO:0002687	positive regulation of leukocyte migration	1/12	148/18903	0.0900364	0.12069	0.0501751	CD74	1
GO:0009411	GO:0009411	response to UV	1/12	149/18903	0.0906186	0.121255	0.0504097	POLH	1
GO:0001890	GO:0001890	placenta development	1/12	150/18903	0.0912005	0.121385	0.050464	PRDM1	1
GO:0034614	GO:0034614	cellular response to reactive oxygen species	1/12	150/18903	0.0912005	0.121385	0.050464	BTK	1
GO:0043535	GO:0043535	regulation of blood vessel endothelial cell migration	1/12	150/18903	0.0912005	0.121385	0.050464	CD40	1
GO:0062013	GO:0062013	positive regulation of small molecule metabolic process	1/12	152/18903	0.0923632	0.122716	0.0510171	CD74	1
GO:0045834	GO:0045834	positive regulation of lipid metabolic process	1/12	154/18903	0.0935246	0.123821	0.0514766	CD74	1
GO:0050729	GO:0050729	positive regulation of inflammatory response	1/12	154/18903	0.0935246	0.123821	0.0514766	BTK	1
GO:0097530	GO:0097530	granulocyte migration	1/12	158/18903	0.0958432	0.126668	0.0526601	CD74	1
GO:0048592	GO:0048592	eye morphogenesis	1/12	159/18903	0.096422	0.127209	0.0528852	PRDM1	1
GO:1990845	GO:1990845	adaptive thermogenesis	1/12	160/18903	0.0970005	0.127748	0.0531093	CXCR4	1
GO:0006633	GO:0006633	fatty acid biosynthetic process	1/12	164/18903	0.099311	0.130335	0.0541846	CD74	1
GO:0007519	GO:0007519	skeletal muscle tissue development	1/12	164/18903	0.099311	0.130335	0.0541846	PAX5	1
GO:0007009	GO:0007009	plasma membrane organization	1/12	166/18903	0.100464	0.131619	0.0547183	CXCR4	1
GO:0003205	GO:0003205	cardiac chamber development	1/12	167/18903	0.10104	0.131914	0.054841	PRDM1	1
GO:0030307	GO:0030307	positive regulation of cell growth	1/12	167/18903	0.10104	0.131914	0.054841	CXCR4	1
GO:0048639	GO:0048639	positive regulation of developmental growth	1/12	168/18903	0.101616	0.132436	0.0550579	CXCR4	1
GO:0002262	GO:0002262	myeloid cell homeostasis	1/12	169/18903	0.102192	0.132725	0.0551784	BTK	1
GO:0007568	GO:0007568	aging	1/12	169/18903	0.102192	0.132725	0.0551784	PAX5	1
GO:1903034	GO:1903034	regulation of response to wounding	1/12	172/18903	0.103916	0.134269	0.0558202	CXCR4	1
GO:1990138	GO:1990138	neuron projection extension	1/12	172/18903	0.103916	0.134269	0.0558202	CXCR4	1
GO:2001242	GO:2001242	regulation of intrinsic apoptotic signaling pathway	1/12	172/18903	0.103916	0.134269	0.0558202	CD74	1
GO:0072331	GO:0072331	signal transduction by p53 class mediator	1/12	173/18903	0.10449	0.134779	0.0560323	CD74	1
GO:0021543	GO:0021543	pallium development	1/12	174/18903	0.105064	0.135287	0.0562435	PAX5	1
GO:0031056	GO:0031056	regulation of histone modification	1/12	175/18903	0.105637	0.135561	0.0563574	PAX5	1
GO:0051048	GO:0051048	negative regulation of secretion	1/12	175/18903	0.105637	0.135561	0.0563574	CD74	1
GO:0010634	GO:0010634	positive regulation of epithelial cell migration	1/12	176/18903	0.10621	0.135603	0.0563746	CD40	1
GO:0060538	GO:0060538	skeletal muscle organ development	1/12	176/18903	0.10621	0.135603	0.0563746	PAX5	1
GO:1901136	GO:1901136	carbohydrate derivative catabolic process	1/12	176/18903	0.10621	0.135603	0.0563746	BTK	1
GO:0001764	GO:0001764	neuron migration	1/12	177/18903	0.106783	0.135873	0.0564868	CXCR4	1
GO:0043534	GO:0043534	blood vessel endothelial cell migration	1/12	177/18903	0.106783	0.135873	0.0564868	CD40	1
GO:0001659	GO:0001659	temperature homeostasis	1/12	178/18903	0.107355	0.13637	0.0566936	CXCR4	1
GO:0050954	GO:0050954	sensory perception of mechanical stimulus	1/12	180/18903	0.108499	0.137591	0.057201	CXCR4	1
GO:0006941	GO:0006941	striated muscle contraction	1/12	181/18903	0.10907	0.13785	0.057309	CXCR4	1
GO:0042770	GO:0042770	signal transduction in response to DNA damage	1/12	181/18903	0.10907	0.13785	0.057309	CD74	1
GO:0002791	GO:0002791	regulation of peptide secretion	1/12	182/18903	0.109641	0.138108	0.057416	CD74	1
GO:0046890	GO:0046890	regulation of lipid biosynthetic process	1/12	182/18903	0.109641	0.138108	0.057416	CD74	1
GO:0071466	GO:0071466	cellular response to xenobiotic stimulus	1/12	183/18903	0.110212	0.138594	0.0576184	CXCR4	1
GO:0032640	GO:0032640	tumor necrosis factor production	1/12	184/18903	0.110782	0.138616	0.0576275	BTK	1
GO:0032680	GO:0032680	regulation of tumor necrosis factor production	1/12	184/18903	0.110782	0.138616	0.0576275	BTK	1
GO:0090087	GO:0090087	regulation of peptide transport	1/12	184/18903	0.110782	0.138616	0.0576275	CD74	1
GO:0009266	GO:0009266	response to temperature stimulus	1/12	186/18903	0.111922	0.139578	0.0580272	CXCR4	1
GO:0043405	GO:0043405	regulation of MAP kinase activity	1/12	186/18903	0.111922	0.139578	0.0580272	CD40	1
GO:0048469	GO:0048469	cell maturation	1/12	187/18903	0.112492	0.140056	0.0582259	BTK	1
GO:0007565	GO:0007565	female pregnancy	1/12	189/18903	0.113629	0.140542	0.0584278	PRDM1	1
GO:0071478	GO:0071478	cellular response to radiation	1/12	189/18903	0.113629	0.140542	0.0584278	POLH	1
GO:0071706	GO:0071706	tumor necrosis factor superfamily cytokine production	1/12	189/18903	0.113629	0.140542	0.0584278	BTK	1
GO:1903555	GO:1903555	regulation of tumor necrosis factor superfamily cytokine production	1/12	189/18903	0.113629	0.140542	0.0584278	BTK	1
GO:0071897	GO:0071897	DNA biosynthetic process	1/12	198/18903	0.118733	0.146612	0.0609517	POLH	1
GO:0022408	GO:0022408	negative regulation of cell-cell adhesion	1/12	202/18903	0.120992	0.149158	0.0620098	CD74	1
GO:0001763	GO:0001763	morphogenesis of a branching structure	1/12	203/18903	0.121556	0.149608	0.0621969	PRDM1	1
GO:0000302	GO:0000302	response to reactive oxygen species	1/12	204/18903	0.12212	0.150056	0.0623832	BTK	1
GO:0007204	GO:0007204	positive regulation of cytosolic calcium ion concentration	1/12	205/18903	0.122683	0.150502	0.0625688	CXCR4	1
GO:0071674	GO:0071674	mononuclear cell migration	1/12	206/18903	0.123246	0.150947	0.0627536	CXCR4	1
GO:0044703	GO:0044703	multi-organism reproductive process	1/12	209/18903	0.124933	0.152516	0.0634061	PRDM1	1
GO:0050807	GO:0050807	regulation of synapse organization	1/12	209/18903	0.124933	0.152516	0.0634061	IL10RA	1
GO:0006282	GO:0006282	regulation of DNA repair	1/12	212/18903	0.126618	0.154322	0.0641567	POLH	1
GO:0045637	GO:0045637	regulation of myeloid cell differentiation	1/12	214/18903	0.127739	0.155436	0.06462	CD74	1
GO:0050803	GO:0050803	regulation of synapse structure or activity	1/12	215/18903	0.128299	0.155865	0.0647985	IL10RA	1
GO:0002573	GO:0002573	myeloid leukocyte differentiation	1/12	218/18903	0.129977	0.156639	0.0651201	CD74	1
GO:0042180	GO:0042180	cellular ketone metabolic process	1/12	218/18903	0.129977	0.156639	0.0651201	CD74	1
GO:0043491	GO:0043491	protein kinase B signaling	1/12	218/18903	0.129977	0.156639	0.0651201	CD40	1
GO:0044706	GO:0044706	multi-multicellular organism process	1/12	218/18903	0.129977	0.156639	0.0651201	PRDM1	1
GO:0072330	GO:0072330	monocarboxylic acid biosynthetic process	1/12	218/18903	0.129977	0.156639	0.0651201	CD74	1
GO:0006457	GO:0006457	protein folding	1/12	223/18903	0.132768	0.159491	0.0663056	CD74	1
GO:0070374	GO:0070374	positive regulation of ERK1 and ERK2 cascade	1/12	223/18903	0.132768	0.159491	0.0663056	CD74	1
GO:0050679	GO:0050679	positive regulation of epithelial cell proliferation	1/12	224/18903	0.133325	0.159904	0.0664776	BTK	1
GO:0007596	GO:0007596	blood coagulation	1/12	225/18903	0.133881	0.160317	0.066649	CD40	1
GO:0046777	GO:0046777	protein autophosphorylation	1/12	226/18903	0.134438	0.160727	0.0668196	BTK	1
GO:0010001	GO:0010001	glial cell differentiation	1/12	227/18903	0.134994	0.16088	0.0668833	CXCR4	1
GO:0048705	GO:0048705	skeletal system morphogenesis	1/12	227/18903	0.134994	0.16088	0.0668833	PAX5	1
GO:0048588	GO:0048588	developmental cell growth	1/12	229/18903	0.136105	0.161228	0.0670278	CXCR4	1
GO:0071902	GO:0071902	positive regulation of protein serine/threonine kinase activity	1/12	229/18903	0.136105	0.161228	0.0670278	CD40	1
GO:0002790	GO:0002790	peptide secretion	1/12	230/18903	0.13666	0.161228	0.0670278	CD74	1
GO:0008037	GO:0008037	cell recognition	1/12	230/18903	0.13666	0.161228	0.0670278	CXCR4	1
GO:0010594	GO:0010594	regulation of endothelial cell migration	1/12	230/18903	0.13666	0.161228	0.0670278	CD40	1
GO:0050817	GO:0050817	coagulation	1/12	230/18903	0.13666	0.161228	0.0670278	CD40	1
GO:0002685	GO:0002685	regulation of leukocyte migration	1/12	231/18903	0.137215	0.161228	0.0670278	CD74	1
GO:0007599	GO:0007599	hemostasis	1/12	231/18903	0.137215	0.161228	0.0670278	CD40	1
GO:0050769	GO:0050769	positive regulation of neurogenesis	1/12	231/18903	0.137215	0.161228	0.0670278	CXCR4	1
GO:0060560	GO:0060560	developmental growth involved in morphogenesis	1/12	233/18903	0.138324	0.162024	0.0673589	CXCR4	1
GO:2001234	GO:2001234	negative regulation of apoptotic signaling pathway	1/12	233/18903	0.138324	0.162024	0.0673589	CD74	1
GO:0071356	GO:0071356	cellular response to tumor necrosis factor	1/12	234/18903	0.138878	0.16242	0.0675234	CD40	1
GO:0045055	GO:0045055	regulated exocytosis	1/12	242/18903	0.143297	0.167068	0.0694559	BTK	1
GO:0097529	GO:0097529	myeloid leukocyte migration	1/12	242/18903	0.143297	0.167068	0.0694559	CD74	1
GO:0031330	GO:0031330	negative regulation of cellular catabolic process	1/12	247/18903	0.146048	0.16975	0.0705706	IL10RA	1
GO:0051259	GO:0051259	protein complex oligomerization	1/12	247/18903	0.146048	0.16975	0.0705706	CD74	1
GO:0060047	GO:0060047	heart contraction	1/12	250/18903	0.147695	0.171135	0.0711465	CXCR4	1
GO:0071695	GO:0071695	anatomical structure maturation	1/12	250/18903	0.147695	0.171135	0.0711465	BTK	1
GO:0050851	GO:0050851	antigen receptor-mediated signaling pathway	1/12	252/18903	0.148791	0.171875	0.0714544	BTK	1
GO:0098657	GO:0098657	import into cell	1/12	252/18903	0.148791	0.171875	0.0714544	IL10RA	1
GO:0015833	GO:0015833	peptide transport	1/12	254/18903	0.149886	0.17261	0.0717598	CD74	1
GO:0034612	GO:0034612	response to tumor necrosis factor	1/12	254/18903	0.149886	0.17261	0.0717598	CD40	1
GO:0003015	GO:0003015	heart process	1/12	261/18903	0.153708	0.176202	0.0732532	CXCR4	1
GO:0045927	GO:0045927	positive regulation of growth	1/12	261/18903	0.153708	0.176202	0.0732532	CXCR4	1
GO:0071216	GO:0071216	cellular response to biotic stimulus	1/12	261/18903	0.153708	0.176202	0.0732532	BTK	1
GO:0051924	GO:0051924	regulation of calcium ion transport	1/12	268/18903	0.157515	0.180291	0.0749531	CXCR4	1
GO:0090596	GO:0090596	sensory organ morphogenesis	1/12	272/18903	0.159683	0.182495	0.0758693	PRDM1	1
GO:0051962	GO:0051962	positive regulation of nervous system development	1/12	279/18903	0.163465	0.186534	0.0775484	CXCR4	1
GO:0043542	GO:0043542	endothelial cell migration	1/12	281/18903	0.164543	0.187479	0.0779414	CD40	1
GO:0045165	GO:0045165	cell fate commitment	1/12	282/18903	0.165081	0.187808	0.0780781	PRDM1	1
GO:0043547	GO:0043547	positive regulation of GTPase activity	1/12	283/18903	0.165619	0.188136	0.0782142	CD40	1
GO:0006874	GO:0006874	cellular calcium ion homeostasis	1/12	284/18903	0.166157	0.188462	0.0783498	CD40	1
GO:0006260	GO:0006260	DNA replication	1/12	286/18903	0.167232	0.189395	0.0787377	POLH	1
GO:0034599	GO:0034599	cellular response to oxidative stress	1/12	288/18903	0.168305	0.190324	0.0791239	BTK	1
GO:0046879	GO:0046879	hormone secretion	1/12	291/18903	0.169912	0.191853	0.0797597	BTK	1
GO:0010632	GO:0010632	regulation of epithelial cell migration	1/12	292/18903	0.170447	0.192169	0.0798909	CD40	1
GO:0048562	GO:0048562	embryonic organ morphogenesis	1/12	294/18903	0.171517	0.193085	0.0802719	PAX5	1
GO:0001666	GO:0001666	response to hypoxia	1/12	296/18903	0.172585	0.193707	0.0805307	CXCR4	1
GO:0042886	GO:0042886	amide transport	1/12	296/18903	0.172585	0.193707	0.0805307	CD74	1
GO:0097193	GO:0097193	intrinsic apoptotic signaling pathway	1/12	298/18903	0.173652	0.194614	0.0809077	CD74	1
GO:0009914	GO:0009914	hormone transport	1/12	300/18903	0.174718	0.195517	0.0812831	BTK	1
GO:0021700	GO:0021700	developmental maturation	1/12	304/18903	0.176845	0.197604	0.0821507	BTK	1
GO:0010720	GO:0010720	positive regulation of cell development	1/12	307/18903	0.178438	0.198793	0.0826447	CXCR4	1
GO:0031349	GO:0031349	positive regulation of defense response	1/12	307/18903	0.178438	0.198793	0.0826447	BTK	1
GO:0007162	GO:0007162	negative regulation of cell adhesion	1/12	308/18903	0.178968	0.198795	0.0826459	CD74	1
GO:0001822	GO:0001822	kidney development	1/12	309/18903	0.179498	0.198795	0.0826459	PRDM1	1
GO:0036293	GO:0036293	response to decreased oxygen levels	1/12	309/18903	0.179498	0.198795	0.0826459	CXCR4	1
GO:0055074	GO:0055074	calcium ion homeostasis	1/12	309/18903	0.179498	0.198795	0.0826459	CD40	1
GO:0042063	GO:0042063	gliogenesis	1/12	310/18903	0.180027	0.199089	0.0827679	CXCR4	1
GO:0002429	GO:0002429	immune response-activating cell surface receptor signaling pathway	1/12	312/18903	0.181085	0.199379	0.0828886	BTK	1
GO:0002757	GO:0002757	immune response-activating signal transduction	1/12	312/18903	0.181085	0.199379	0.0828886	BTK	1
GO:0022604	GO:0022604	regulation of cell morphogenesis	1/12	312/18903	0.181085	0.199379	0.0828886	CXCR4	1
GO:0006909	GO:0006909	phagocytosis	1/12	314/18903	0.182142	0.20025	0.0832505	BTK	1
GO:0070372	GO:0070372	regulation of ERK1 and ERK2 cascade	1/12	315/18903	0.18267	0.200537	0.0833699	CD74	1
GO:0007281	GO:0007281	germ cell development	1/12	316/18903	0.183198	0.200823	0.0834889	PRDM1	1
GO:0072001	GO:0072001	renal system development	1/12	318/18903	0.184252	0.201685	0.0838472	PRDM1	1
GO:0006959	GO:0006959	humoral immune response	1/12	320/18903	0.185305	0.202543	0.0842038	CD83	1
GO:0009416	GO:0009416	response to light stimulus	1/12	321/18903	0.185831	0.202823	0.0843203	POLH	1
GO:0072503	GO:0072503	cellular divalent inorganic cation homeostasis	1/12	323/18903	0.186882	0.203675	0.0846744	CD40	1
GO:0140014	GO:0140014	mitotic nuclear division	1/12	325/18903	0.187932	0.204523	0.0850269	MKI67	1
GO:0046394	GO:0046394	carboxylic acid biosynthetic process	1/12	326/18903	0.188457	0.204797	0.085141	CD74	1
GO:0016053	GO:0016053	organic acid biosynthetic process	1/12	328/18903	0.189505	0.205343	0.0853678	CD74	1
GO:0071496	GO:0071496	cellular response to external stimulus	1/12	328/18903	0.189505	0.205343	0.0853678	CD40	1
GO:0009895	GO:0009895	negative regulation of catabolic process	1/12	332/18903	0.191598	0.207014	0.0860625	IL10RA	1
GO:0048638	GO:0048638	regulation of developmental growth	1/12	332/18903	0.191598	0.207014	0.0860625	CXCR4	1
GO:0060562	GO:0060562	epithelial tube morphogenesis	1/12	335/18903	0.193164	0.208406	0.0866415	CXCR4	1
GO:0070482	GO:0070482	response to oxygen levels	1/12	337/18903	0.194206	0.209231	0.0869843	CXCR4	1
GO:0062012	GO:0062012	regulation of small molecule metabolic process	1/12	339/18903	0.195248	0.210052	0.0873256	CD74	1
GO:0070371	GO:0070371	ERK1 and ERK2 cascade	1/12	340/18903	0.195768	0.210311	0.0874332	CD74	1
GO:0010506	GO:0010506	regulation of autophagy	1/12	344/18903	0.197846	0.21224	0.0882351	IL10RA	1
GO:0062197	GO:0062197	cellular response to chemical stress	1/12	345/18903	0.198364	0.212493	0.0883404	BTK	1
GO:0019216	GO:0019216	regulation of lipid metabolic process	1/12	347/18903	0.199401	0.213299	0.0886756	CD74	1
GO:0007517	GO:0007517	muscle organ development	1/12	348/18903	0.199918	0.213549	0.0887796	PAX5	1
GO:0006936	GO:0006936	muscle contraction	1/12	351/18903	0.20147	0.214901	0.0893416	CXCR4	1
GO:0072507	GO:0072507	divalent inorganic cation homeostasis	1/12	356/18903	0.204049	0.217344	0.0903573	CD40	1
GO:0001655	GO:0001655	urogenital system development	1/12	360/18903	0.206107	0.219226	0.0911396	PRDM1	1
GO:0010631	GO:0010631	epithelial cell migration	1/12	366/18903	0.209185	0.222186	0.09237	CD40	1
GO:0030336	GO:0030336	negative regulation of cell migration	1/12	368/18903	0.210209	0.222872	0.0926552	CD74	1
GO:0006887	GO:0006887	exocytosis	1/12	369/18903	0.21072	0.222872	0.0926552	BTK	1
GO:0090132	GO:0090132	epithelium migration	1/12	369/18903	0.21072	0.222872	0.0926552	CD40	1
GO:0090130	GO:0090130	tissue migration	1/12	374/18903	0.213272	0.224938	0.0935143	CD40	1
GO:2001233	GO:2001233	regulation of apoptotic signaling pathway	1/12	374/18903	0.213272	0.224938	0.0935143	CD74	1
GO:0043087	GO:0043087	regulation of GTPase activity	1/12	376/18903	0.214291	0.225696	0.0938294	CD40	1
GO:0050767	GO:0050767	regulation of neurogenesis	1/12	377/18903	0.2148	0.225916	0.0939207	CXCR4	1
GO:0007059	GO:0007059	chromosome segregation	1/12	382/18903	0.21734	0.228268	0.0948986	MKI67	1
GO:2000146	GO:2000146	negative regulation of cell motility	1/12	383/18903	0.217847	0.228481	0.0949873	CD74	1
GO:0001654	GO:0001654	eye development	1/12	388/18903	0.220378	0.230814	0.0959571	PRDM1	1
GO:0050878	GO:0050878	regulation of body fluid levels	1/12	390/18903	0.221388	0.23155	0.0962629	CD40	1
GO:0150063	GO:0150063	visual system development	1/12	392/18903	0.222398	0.232282	0.0965673	PRDM1	1
GO:0001701	GO:0001701	in utero embryonic development	1/12	393/18903	0.222902	0.232485	0.096652	PRDM1	1
GO:0009100	GO:0009100	glycoprotein metabolic process	1/12	395/18903	0.223909	0.23289	0.0968202	BTK	1
GO:0071900	GO:0071900	regulation of protein serine/threonine kinase activity	1/12	395/18903	0.223909	0.23289	0.0968202	CD40	1
GO:0002253	GO:0002253	activation of immune response	1/12	397/18903	0.224915	0.233613	0.0971209	BTK	1
GO:0048880	GO:0048880	sensory system development	1/12	398/18903	0.225418	0.233812	0.0972037	PRDM1	1
GO:0006631	GO:0006631	fatty acid metabolic process	1/12	400/18903	0.226422	0.234531	0.0975022	CD74	1
GO:0030099	GO:0030099	myeloid cell differentiation	1/12	407/18903	0.229928	0.237834	0.0988757	CD74	1
GO:0018205	GO:0018205	peptidyl-lysine modification	1/12	414/18903	0.233419	0.240453	0.0999644	PAX5	1
GO:0050678	GO:0050678	regulation of epithelial cell proliferation	1/12	414/18903	0.233419	0.240453	0.0999644	BTK	1
GO:0050727	GO:0050727	regulation of inflammatory response	1/12	414/18903	0.233419	0.240453	0.0999644	BTK	1
GO:0040013	GO:0040013	negative regulation of locomotion	1/12	419/18903	0.235903	0.242527	0.100827	CD74	1
GO:0006875	GO:0006875	cellular metal ion homeostasis	1/12	420/18903	0.236399	0.242527	0.100827	CD40	1
GO:0045860	GO:0045860	positive regulation of protein kinase activity	1/12	420/18903	0.236399	0.242527	0.100827	CD40	1
GO:0001558	GO:0001558	regulation of cell growth	1/12	422/18903	0.237391	0.242881	0.100974	CXCR4	1
GO:0060537	GO:0060537	muscle tissue development	1/12	422/18903	0.237391	0.242881	0.100974	PAX5	1
GO:0010959	GO:0010959	regulation of metal ion transport	1/12	423/18903	0.237886	0.243057	0.101047	CXCR4	1
GO:0022412	GO:0022412	cellular process involved in reproduction in multicellular organism	1/12	430/18903	0.241344	0.246256	0.102377	PRDM1	1
GO:0009410	GO:0009410	response to xenobiotic stimulus	1/12	432/18903	0.242329	0.246592	0.102517	CXCR4	1
GO:0050808	GO:0050808	synapse organization	1/12	432/18903	0.242329	0.246592	0.102517	IL10RA	1
GO:0006979	GO:0006979	response to oxidative stress	1/12	434/18903	0.243313	0.247259	0.102794	BTK	1
GO:0051656	GO:0051656	establishment of organelle localization	1/12	437/18903	0.244787	0.248421	0.103277	BTK	1
GO:0006816	GO:0006816	calcium ion transport	1/12	440/18903	0.246259	0.249578	0.103758	CXCR4	1
GO:0072594	GO:0072594	establishment of protein localization to organelle	1/12	449/18903	0.250657	0.253694	0.105469	IL10RA	1
GO:0003012	GO:0003012	muscle system process	1/12	455/18903	0.253577	0.256303	0.106554	CXCR4	1
GO:0051960	GO:0051960	regulation of nervous system development	1/12	456/18903	0.254062	0.256449	0.106615	CXCR4	1
GO:0023061	GO:0023061	signal release	1/12	470/18903	0.260829	0.262927	0.109308	BTK	1
GO:0051051	GO:0051051	negative regulation of transport	1/12	479/18903	0.26515	0.266925	0.110969	CD74	1
GO:0000280	GO:0000280	nuclear division	1/12	481/18903	0.266107	0.267173	0.111073	MKI67	1
GO:0050673	GO:0050673	epithelial cell proliferation	1/12	481/18903	0.266107	0.267173	0.111073	BTK	1
GO:0001667	GO:0001667	ameboidal-type cell migration	1/12	492/18903	0.27135	0.272073	0.11311	CD40	1
GO:0016049	GO:0016049	cell growth	1/12	493/18903	0.271825	0.272187	0.113157	CXCR4	1
GO:0030003	GO:0030003	cellular cation homeostasis	1/12	499/18903	0.274668	0.274668	0.114189	CD40	1

## Sheet: Figure 4F
	ID	Description	GeneRatio	BgRatio	pvalue	p.adjust	qvalue	geneID	Count
GO:0002830	GO:0002830	positive regulation of type 2 immune response	2024-05-02	18/18903	8.54963302605792e-06	0.00396703	0.000809965	IL4R/NOD2	2
GO:0002828	GO:0002828	regulation of type 2 immune response	2024-05-02	33/18903	2.94577919022499e-05	0.00606301	0.00123791	IL4R/NOD2	2
GO:0042092	GO:0042092	type 2 immune response	2024-05-02	38/18903	3.92004999818361e-05	0.00606301	0.00123791	IL4R/NOD2	2
GO:0002823	GO:0002823	negative regulation of adaptive immune response based on somatic recombination of immune receptors built from immunoglobulin superfamily domains	2024-05-02	57/18903	8.88167635582419e-05	0.00889612	0.00181636	IL4R/NOD2	2
GO:0002820	GO:0002820	negative regulation of adaptive immune response	2024-05-02	62/18903	0.000105178	0.00889612	0.00181636	IL4R/NOD2	2
GO:0002683	GO:0002683	negative regulation of immune system process	2024-05-03	449/18903	0.000128472	0.00889612	0.00181636	TNFRSF13B/IL4R/NOD2	3
GO:0032722	GO:0032722	positive regulation of chemokine production	2024-05-02	70/18903	0.000134209	0.00889612	0.00181636	IL4R/NOD2	2
GO:0016239	GO:0016239	positive regulation of macroautophagy	2024-05-02	75/18903	0.000154133	0.00893973	0.00182526	IKBKG/NOD2	2
GO:0032642	GO:0032642	regulation of chemokine production	2024-05-02	98/18903	0.000263355	0.0115668	0.00236164	IL4R/NOD2	2
GO:0032602	GO:0032602	chemokine production	2024-05-02	99/18903	0.000268757	0.0115668	0.00236164	IL4R/NOD2	2
GO:0002532	GO:0002532	production of molecular mediator involved in inflammatory response	2024-05-02	100/18903	0.000274212	0.0115668	0.00236164	IL4R/NOD2	2
GO:0002698	GO:0002698	negative regulation of immune effector process	2024-05-02	122/18903	0.000407928	0.0157732	0.00322048	IL4R/NOD2	2
GO:0002702	GO:0002702	positive regulation of production of molecular mediator of immune response	2024-05-02	133/18903	0.00048457	0.0158174	0.00322951	IL4R/NOD2	2
GO:0032499	GO:0032499	detection of peptidoglycan	2024-05-01	2/18903	0.000528961	0.0158174	0.00322951	NOD2	1
GO:0010508	GO:0010508	positive regulation of autophagy	2024-05-02	144/18903	0.000567704	0.0158174	0.00322951	IKBKG/NOD2	2
GO:0051092	GO:0051092	positive regulation of NF-kappaB transcription factor activity	2024-05-02	154/18903	0.000648895	0.0158174	0.00322951	IKBKG/NOD2	2
GO:0016241	GO:0016241	regulation of macroautophagy	2024-05-02	160/18903	0.000700168	0.0158174	0.00322951	IKBKG/NOD2	2
GO:0051250	GO:0051250	negative regulation of lymphocyte activation	2024-05-02	166/18903	0.000753356	0.0158174	0.00322951	TNFRSF13B/IL4R	2
GO:0002777	GO:0002777	antimicrobial peptide biosynthetic process	2024-05-01	3/18903	0.000793357	0.0158174	0.00322951	NOD2	1
GO:0002780	GO:0002780	antibacterial peptide biosynthetic process	2024-05-01	3/18903	0.000793357	0.0158174	0.00322951	NOD2	1
GO:0045626	GO:0045626	negative regulation of T-helper 1 cell differentiation	2024-05-01	3/18903	0.000793357	0.0158174	0.00322951	IL4R	1
GO:2000361	GO:2000361	regulation of prostaglandin-E synthase activity	2024-05-01	3/18903	0.000793357	0.0158174	0.00322951	NOD2	1
GO:2000363	GO:2000363	positive regulation of prostaglandin-E synthase activity	2024-05-01	3/18903	0.000793357	0.0158174	0.00322951	NOD2	1
GO:0002822	GO:0002822	regulation of adaptive immune response based on somatic recombination of immune receptors built from immunoglobulin superfamily domains	2024-05-02	182/18903	0.000904523	0.0158174	0.00322951	IL4R/NOD2	2
GO:0002700	GO:0002700	regulation of production of molecular mediator of immune response	2024-05-02	187/18903	0.000954538	0.0158174	0.00322951	IL4R/NOD2	2
GO:0043123	GO:0043123	positive regulation of I-kappaB kinase/NF-kappaB signaling	2024-05-02	189/18903	0.000974913	0.0158174	0.00322951	IKBKG/NOD2	2
GO:0050777	GO:0050777	negative regulation of immune response	2024-05-02	190/18903	0.00098518	0.0158174	0.00322951	IL4R/NOD2	2
GO:0060584	GO:0060584	regulation of prostaglandin-endoperoxide synthase activity	2024-05-01	4/18903	0.0010577	0.0158174	0.00322951	NOD2	1
GO:0060585	GO:0060585	positive regulation of prostaglandin-endoperoxide synthase activity	2024-05-01	4/18903	0.0010577	0.0158174	0.00322951	NOD2	1
GO:0002695	GO:0002695	negative regulation of leukocyte activation	2024-05-02	198/18903	0.00106921	0.0158174	0.00322951	TNFRSF13B/IL4R	2
GO:0002819	GO:0002819	regulation of adaptive immune response	2024-05-02	198/18903	0.00106921	0.0158174	0.00322951	IL4R/NOD2	2
GO:0050864	GO:0050864	regulation of B cell activation	2024-05-02	204/18903	0.00113444	0.0158174	0.00322951	TNFRSF13B/NOD2	2
GO:0016064	GO:0016064	immunoglobulin mediated immune response	2024-05-02	215/18903	0.00125892	0.0158174	0.00322951	IL4R/NOD2	2
GO:0019724	GO:0019724	B cell mediated immunity	2024-05-02	218/18903	0.00129397	0.0158174	0.00322951	IL4R/NOD2	2
GO:0002803	GO:0002803	positive regulation of antibacterial peptide production	2024-05-01	5/18903	0.00132198	0.0158174	0.00322951	NOD2	1
GO:0032701	GO:0032701	negative regulation of interleukin-18 production	2024-05-01	5/18903	0.00132198	0.0158174	0.00322951	NOD2	1
GO:1990834	GO:1990834	response to odorant	2024-05-01	5/18903	0.00132198	0.0158174	0.00322951	IL4R	1
GO:2000110	GO:2000110	negative regulation of macrophage apoptotic process	2024-05-01	5/18903	0.00132198	0.0158174	0.00322951	NOD2	1
GO:0050866	GO:0050866	negative regulation of cell activation	2024-05-02	221/18903	0.00132948	0.0158174	0.00322951	TNFRSF13B/IL4R	2
GO:0002703	GO:0002703	regulation of leukocyte mediated immunity	2024-05-02	241/18903	0.00157823	0.0158246	0.00323098	IL4R/NOD2	2
GO:0002786	GO:0002786	regulation of antibacterial peptide production	2024-05-01	6/18903	0.00158621	0.0158246	0.00323098	NOD2	1
GO:0071224	GO:0071224	cellular response to peptidoglycan	2024-05-01	6/18903	0.00158621	0.0158246	0.00323098	NOD2	1
GO:0050870	GO:0050870	positive regulation of T cell activation	2024-05-02	251/18903	0.00171039	0.0158246	0.00323098	IL4R/NOD2	2
GO:0043122	GO:0043122	regulation of I-kappaB kinase/NF-kappaB signaling	2024-05-02	255/18903	0.00176469	0.0158246	0.00323098	IKBKG/NOD2	2
GO:0002699	GO:0002699	positive regulation of immune effector process	2024-05-02	261/18903	0.0018477	0.0158246	0.00323098	IL4R/NOD2	2
GO:0002225	GO:0002225	positive regulation of antimicrobial peptide production	2024-05-01	7/18903	0.00185038	0.0158246	0.00323098	NOD2	1
GO:0002606	GO:0002606	positive regulation of dendritic cell antigen processing and presentation	2024-05-01	7/18903	0.00185038	0.0158246	0.00323098	NOD2	1
GO:0002826	GO:0002826	negative regulation of T-helper 1 type immune response	2024-05-01	7/18903	0.00185038	0.0158246	0.00323098	IL4R	1
GO:0002925	GO:0002925	positive regulation of humoral immune response mediated by circulating immunoglobulin	2024-05-01	7/18903	0.00185038	0.0158246	0.00323098	NOD2	1
GO:0034136	GO:0034136	negative regulation of toll-like receptor 2 signaling pathway	2024-05-01	7/18903	0.00185038	0.0158246	0.00323098	NOD2	1
GO:0035771	GO:0035771	interleukin-4-mediated signaling pathway	2024-05-01	7/18903	0.00185038	0.0158246	0.00323098	IL4R	1
GO:0045630	GO:0045630	positive regulation of T-helper 2 cell differentiation	2024-05-01	7/18903	0.00185038	0.0158246	0.00323098	IL4R	1
GO:1902523	GO:1902523	positive regulation of protein K63-linked ubiquitination	2024-05-01	7/18903	0.00185038	0.0158246	0.00323098	NOD2	1
GO:0051091	GO:0051091	positive regulation of DNA-binding transcription factor activity	2024-05-02	266/18903	0.00191829	0.0158246	0.00323098	IKBKG/NOD2	2
GO:1903039	GO:1903039	positive regulation of leukocyte cell-cell adhesion	2024-05-02	275/18903	0.00204858	0.0158246	0.00323098	IL4R/NOD2	2
GO:0002760	GO:0002760	positive regulation of antimicrobial humoral response	2024-05-01	8/18903	0.0021145	0.0158246	0.00323098	NOD2	1
GO:0002778	GO:0002778	antibacterial peptide production	2024-05-01	8/18903	0.0021145	0.0158246	0.00323098	NOD2	1
GO:0002784	GO:0002784	regulation of antimicrobial peptide production	2024-05-01	8/18903	0.0021145	0.0158246	0.00323098	NOD2	1
GO:0010911	GO:0010911	regulation of isomerase activity	2024-05-01	8/18903	0.0021145	0.0158246	0.00323098	NOD2	1
GO:0010912	GO:0010912	positive regulation of isomerase activity	2024-05-01	8/18903	0.0021145	0.0158246	0.00323098	NOD2	1
GO:1904415	GO:1904415	regulation of xenophagy	2024-05-01	8/18903	0.0021145	0.0158246	0.00323098	NOD2	1
GO:1904417	GO:1904417	positive regulation of xenophagy	2024-05-01	8/18903	0.0021145	0.0158246	0.00323098	NOD2	1
GO:0007249	GO:0007249	I-kappaB kinase/NF-kappaB signaling	2024-05-02	288/18903	0.0022441	0.016528	0.00337459	IKBKG/NOD2	2
GO:0002579	GO:0002579	positive regulation of antigen processing and presentation	2024-05-01	9/18903	0.00237856	0.016722	0.0034142	NOD2	1
GO:0046645	GO:0046645	positive regulation of gamma-delta T cell activation	2024-05-01	9/18903	0.00237856	0.016722	0.0034142	NOD2	1
GO:0071225	GO:0071225	cellular response to muramyl dipeptide	2024-05-01	9/18903	0.00237856	0.016722	0.0034142	NOD2	1
GO:0002775	GO:0002775	antimicrobial peptide production	2024-05-01	10/18903	0.00264256	0.017745	0.00362308	NOD2	1
GO:0045625	GO:0045625	regulation of T-helper 1 cell differentiation	2024-05-01	10/18903	0.00264256	0.017745	0.00362308	IL4R	1
GO:0016236	GO:0016236	macroautophagy	2024-05-02	317/18903	0.00271126	0.017745	0.00362308	IKBKG/NOD2	2
GO:0022409	GO:0022409	positive regulation of cell-cell adhesion	2024-05-02	322/18903	0.00279611	0.017745	0.00362308	IL4R/NOD2	2
GO:0002604	GO:0002604	regulation of dendritic cell antigen processing and presentation	2024-05-01	11/18903	0.00290651	0.017745	0.00362308	NOD2	1
GO:0002732	GO:0002732	positive regulation of dendritic cell cytokine production	2024-05-01	11/18903	0.00290651	0.017745	0.00362308	NOD2	1
GO:0002759	GO:0002759	regulation of antimicrobial humoral response	2024-05-01	11/18903	0.00290651	0.017745	0.00362308	NOD2	1
GO:0045628	GO:0045628	regulation of T-helper 2 cell differentiation	2024-05-01	11/18903	0.00290651	0.017745	0.00362308	IL4R	1
GO:0046643	GO:0046643	regulation of gamma-delta T cell activation	2024-05-01	11/18903	0.00290651	0.017745	0.00362308	NOD2	1
GO:2000109	GO:2000109	regulation of macrophage apoptotic process	2024-05-01	11/18903	0.00290651	0.017745	0.00362308	NOD2	1
GO:0002440	GO:0002440	production of molecular mediator of immune response	2024-05-02	333/18903	0.00298721	0.0180008	0.00367531	IL4R/NOD2	2
GO:0010936	GO:0010936	negative regulation of macrophage cytokine production	2024-05-01	12/18903	0.00317041	0.0182414	0.00372443	NOD2	1
GO:0032490	GO:0032490	detection of molecule of bacterial origin	2024-05-01	12/18903	0.00317041	0.0182414	0.00372443	NOD2	1
GO:0034135	GO:0034135	regulation of toll-like receptor 2 signaling pathway	2024-05-01	12/18903	0.00317041	0.0182414	0.00372443	NOD2	1
GO:0010506	GO:0010506	regulation of autophagy	2024-05-02	344/18903	0.00318439	0.0182414	0.00372443	IKBKG/NOD2	2
GO:0042113	GO:0042113	B cell activation	2024-05-02	350/18903	0.00329449	0.0185289	0.00378313	TNFRSF13B/NOD2	2
GO:0032494	GO:0032494	response to peptidoglycan	2024-05-01	13/18903	0.00343424	0.0185289	0.00378313	NOD2	1
GO:0032621	GO:0032621	interleukin-18 production	2024-05-01	13/18903	0.00343424	0.0185289	0.00378313	NOD2	1
GO:0032661	GO:0032661	regulation of interleukin-18 production	2024-05-01	13/18903	0.00343424	0.0185289	0.00378313	NOD2	1
GO:0098792	GO:0098792	xenophagy	2024-05-01	13/18903	0.00343424	0.0185289	0.00378313	NOD2	1
GO:0002449	GO:0002449	lymphocyte mediated immunity	2024-05-02	367/18903	0.00361621	0.0187577	0.00382983	IL4R/NOD2	2
GO:0071888	GO:0071888	macrophage apoptotic process	2024-05-01	14/18903	0.00369803	0.0187577	0.00382983	NOD2	1
GO:0002460	GO:0002460	adaptive immune response based on somatic recombination of immune receptors built from immunoglobulin superfamily domains	2024-05-02	375/18903	0.00377257	0.0187577	0.00382983	IL4R/NOD2	2
GO:0050863	GO:0050863	regulation of T cell activation	2024-05-02	376/18903	0.00379234	0.0187577	0.00382983	IL4R/NOD2	2
GO:1903037	GO:1903037	regulation of leukocyte cell-cell adhesion	2024-05-02	377/18903	0.00381216	0.0187577	0.00382983	IL4R/NOD2	2
GO:0002697	GO:0002697	regulation of immune effector process	2024-05-02	379/18903	0.00385195	0.0187577	0.00382983	IL4R/NOD2	2
GO:0002468	GO:0002468	dendritic cell antigen processing and presentation	2024-05-01	15/18903	0.00396175	0.0187577	0.00382983	NOD2	1
GO:0033008	GO:0033008	positive regulation of mast cell activation involved in immune response	2024-05-01	15/18903	0.00396175	0.0187577	0.00382983	IL4R	1
GO:0043306	GO:0043306	positive regulation of mast cell degranulation	2024-05-01	15/18903	0.00396175	0.0187577	0.00382983	IL4R	1
GO:0045064	GO:0045064	T-helper 2 cell differentiation	2024-05-01	15/18903	0.00396175	0.0187577	0.00382983	IL4R	1
GO:0071639	GO:0071639	positive regulation of monocyte chemotactic protein-1 production	2024-05-01	15/18903	0.00396175	0.0187577	0.00382983	NOD2	1
GO:1900426	GO:1900426	positive regulation of defense response to bacterium	2024-05-01	15/18903	0.00396175	0.0187577	0.00382983	NOD2	1
GO:0002253	GO:0002253	activation of immune response	2024-05-02	397/18903	0.0042189	0.0188519	0.00384907	IKBKG/NOD2	2
GO:0002730	GO:0002730	regulation of dendritic cell cytokine production	2024-05-01	16/18903	0.00422542	0.0188519	0.00384907	NOD2	1
GO:0050862	GO:0050862	positive regulation of T cell receptor signaling pathway	2024-05-01	16/18903	0.00422542	0.0188519	0.00384907	IKBKG	1
GO:0070431	GO:0070431	nucleotide-binding oligomerization domain containing 2 signaling pathway	2024-05-01	16/18903	0.00422542	0.0188519	0.00384907	NOD2	1
GO:1900044	GO:1900044	regulation of protein K63-linked ubiquitination	2024-05-01	16/18903	0.00422542	0.0188519	0.00384907	NOD2	1
GO:1901741	GO:1901741	positive regulation of myoblast fusion	2024-05-01	16/18903	0.00422542	0.0188519	0.00384907	IL4R	1
GO:0051251	GO:0051251	positive regulation of lymphocyte activation	2024-05-02	400/18903	0.00428161	0.0189206	0.00386311	IL4R/NOD2	2
GO:0002371	GO:0002371	dendritic cell cytokine production	2024-05-01	17/18903	0.00448903	0.0191093	0.00390162	NOD2	1
GO:0016045	GO:0016045	detection of bacterium	2024-05-01	17/18903	0.00448903	0.0191093	0.00390162	NOD2	1
GO:0034134	GO:0034134	toll-like receptor 2 signaling pathway	2024-05-01	17/18903	0.00448903	0.0191093	0.00390162	NOD2	1
GO:1902916	GO:1902916	positive regulation of protein polyubiquitination	2024-05-01	17/18903	0.00448903	0.0191093	0.00390162	NOD2	1
GO:0007159	GO:0007159	leukocyte cell-cell adhesion	2024-05-02	414/18903	0.00458009	0.0193197	0.00394458	IL4R/NOD2	2
GO:0033033	GO:0033033	negative regulation of myeloid cell apoptotic process	2024-05-01	18/18903	0.00475259	0.0195151	0.00398447	NOD2	1
GO:0045623	GO:0045623	negative regulation of T-helper cell differentiation	2024-05-01	18/18903	0.00475259	0.0195151	0.00398447	IL4R	1
GO:0051770	GO:0051770	positive regulation of nitric-oxide synthase biosynthetic process	2024-05-01	18/18903	0.00475259	0.0195151	0.00398447	NOD2	1
GO:0031331	GO:0031331	positive regulation of cellular catabolic process	2024-05-02	429/18903	0.00491053	0.0198096	0.00404461	IKBKG/NOD2	2
GO:0002923	GO:0002923	regulation of humoral immune response mediated by circulating immunoglobulin	2024-05-01	19/18903	0.00501609	0.0198096	0.00404461	NOD2	1
GO:0030889	GO:0030889	negative regulation of B cell proliferation	2024-05-01	19/18903	0.00501609	0.0198096	0.00404461	TNFRSF13B	1
GO:0032695	GO:0032695	negative regulation of interleukin-12 production	2024-05-01	19/18903	0.00501609	0.0198096	0.00404461	NOD2	1
GO:0051656	GO:0051656	establishment of organelle localization	2024-05-02	437/18903	0.00509123	0.0198096	0.00404461	IL4R/IKBKG	2
GO:0002577	GO:0002577	regulation of antigen processing and presentation	2024-05-01	20/18903	0.00527954	0.0198096	0.00404461	NOD2	1
GO:0032495	GO:0032495	response to muramyl dipeptide	2024-05-01	20/18903	0.00527954	0.0198096	0.00404461	NOD2	1
GO:0098543	GO:0098543	detection of other organism	2024-05-01	20/18903	0.00527954	0.0198096	0.00404461	NOD2	1
GO:0002696	GO:0002696	positive regulation of leukocyte activation	2024-05-02	450/18903	0.0053915	0.0198096	0.00404461	IL4R/NOD2	2
GO:0051090	GO:0051090	regulation of DNA-binding transcription factor activity	2024-05-02	454/18903	0.00548553	0.0198096	0.00404461	IKBKG/NOD2	2
GO:0033005	GO:0033005	positive regulation of mast cell activation	2024-05-01	21/18903	0.00554293	0.0198096	0.00404461	IL4R	1
GO:0045063	GO:0045063	T-helper 1 cell differentiation	2024-05-01	21/18903	0.00554293	0.0198096	0.00404461	IL4R	1
GO:0071605	GO:0071605	monocyte chemotactic protein-1 production	2024-05-01	21/18903	0.00554293	0.0198096	0.00404461	NOD2	1
GO:0071637	GO:0071637	regulation of monocyte chemotactic protein-1 production	2024-05-01	21/18903	0.00554293	0.0198096	0.00404461	NOD2	1
GO:1901739	GO:1901739	regulation of myoblast fusion	2024-05-01	21/18903	0.00554293	0.0198096	0.00404461	IL4R	1
GO:0002443	GO:0002443	leukocyte mediated immunity	2024-05-02	463/18903	0.00569992	0.0198096	0.00404461	IL4R/NOD2	2
GO:0050867	GO:0050867	positive regulation of cell activation	2024-05-02	467/18903	0.00579646	0.0198096	0.00404461	IL4R/NOD2	2
GO:0030277	GO:0030277	maintenance of gastrointestinal epithelium	2024-05-01	22/18903	0.00580627	0.0198096	0.00404461	NOD2	1
GO:0030728	GO:0030728	ovulation	2024-05-01	22/18903	0.00580627	0.0198096	0.00404461	IL4R	1
GO:0043371	GO:0043371	negative regulation of CD4-positive, alpha-beta T cell differentiation	2024-05-01	22/18903	0.00580627	0.0198096	0.00404461	IL4R	1
GO:0051767	GO:0051767	nitric-oxide synthase biosynthetic process	2024-05-01	22/18903	0.00580627	0.0198096	0.00404461	NOD2	1
GO:0051769	GO:0051769	regulation of nitric-oxide synthase biosynthetic process	2024-05-01	22/18903	0.00580627	0.0198096	0.00404461	NOD2	1
GO:1900424	GO:1900424	regulation of defense response to bacterium	2024-05-01	22/18903	0.00580627	0.0198096	0.00404461	NOD2	1
GO:0045624	GO:0045624	positive regulation of T-helper cell differentiation	2024-05-01	23/18903	0.00606954	0.020514	0.00418843	IL4R	1
GO:0045785	GO:0045785	positive regulation of cell adhesion	2024-05-02	484/18903	0.00621529	0.020514	0.00418843	IL4R/NOD2	2
GO:0001819	GO:0001819	positive regulation of cytokine production	2024-05-02	486/18903	0.00626547	0.020514	0.00418843	IL4R/NOD2	2
GO:0002922	GO:0002922	positive regulation of humoral immune response	2024-05-01	24/18903	0.00633277	0.020514	0.00418843	NOD2	1
GO:0006925	GO:0006925	inflammatory cell apoptotic process	2024-05-01	24/18903	0.00633277	0.020514	0.00418843	NOD2	1
GO:0060143	GO:0060143	positive regulation of syncytium formation by plasma membrane fusion	2024-05-01	24/18903	0.00633277	0.020514	0.00418843	IL4R	1
GO:0060907	GO:0060907	positive regulation of macrophage cytokine production	2024-05-01	24/18903	0.00633277	0.020514	0.00418843	NOD2	1
GO:0022407	GO:0022407	regulation of cell-cell adhesion	2024-05-02	490/18903	0.00636641	0.020514	0.00418843	IL4R/NOD2	2
GO:0043302	GO:0043302	positive regulation of leukocyte degranulation	2024-05-01	25/18903	0.00659594	0.0208198	0.00425087	IL4R	1
GO:0070423	GO:0070423	nucleotide-binding oligomerization domain containing signaling pathway	2024-05-01	25/18903	0.00659594	0.0208198	0.00425087	NOD2	1
GO:0098581	GO:0098581	detection of external biotic stimulus	2024-05-01	25/18903	0.00659594	0.0208198	0.00425087	NOD2	1
GO:0035872	GO:0035872	nucleotide-binding domain, leucine rich repeat containing receptor signaling pathway	2024-05-01	26/18903	0.00685905	0.0210768	0.00430334	NOD2	1
GO:0046629	GO:0046629	gamma-delta T cell activation	2024-05-01	26/18903	0.00685905	0.0210768	0.00430334	NOD2	1
GO:0046639	GO:0046639	negative regulation of alpha-beta T cell differentiation	2024-05-01	26/18903	0.00685905	0.0210768	0.00430334	IL4R	1
GO:0050857	GO:0050857	positive regulation of antigen receptor-mediated signaling pathway	2024-05-01	26/18903	0.00685905	0.0210768	0.00430334	IKBKG	1
GO:0002710	GO:0002710	negative regulation of T cell mediated immunity	2024-05-01	27/18903	0.0071221	0.0214588	0.00438133	NOD2	1
GO:0032740	GO:0032740	positive regulation of interleukin-17 production	2024-05-01	27/18903	0.0071221	0.0214588	0.00438133	NOD2	1
GO:0042832	GO:0042832	defense response to protozoan	2024-05-01	27/18903	0.0071221	0.0214588	0.00438133	IL4R	1
GO:0001562	GO:0001562	response to protozoan	2024-05-01	28/18903	0.0073851	0.0216879	0.00442811	IL4R	1
GO:0002227	GO:0002227	innate immune response in mucosa	2024-05-01	28/18903	0.0073851	0.0216879	0.00442811	NOD2	1
GO:0032703	GO:0032703	negative regulation of interleukin-2 production	2024-05-01	28/18903	0.0073851	0.0216879	0.00442811	NOD2	1
GO:1900017	GO:1900017	positive regulation of cytokine production involved in inflammatory response	2024-05-01	28/18903	0.0073851	0.0216879	0.00442811	NOD2	1
GO:0002825	GO:0002825	regulation of T-helper 1 type immune response	2024-05-01	30/18903	0.00791094	0.0226585	0.00462628	IL4R	1
GO:0043032	GO:0043032	positive regulation of macrophage activation	2024-05-01	30/18903	0.00791094	0.0226585	0.00462628	IL4R	1
GO:0060142	GO:0060142	regulation of syncytium formation by plasma membrane fusion	2024-05-01	30/18903	0.00791094	0.0226585	0.00462628	IL4R	1
GO:1902914	GO:1902914	regulation of protein polyubiquitination	2024-05-01	30/18903	0.00791094	0.0226585	0.00462628	NOD2	1
GO:0002862	GO:0002862	negative regulation of inflammatory response to antigenic stimulus	2024-05-01	32/18903	0.00843655	0.0235817	0.00481477	NOD2	1
GO:0010669	GO:0010669	epithelial structure maintenance	2024-05-01	32/18903	0.00843655	0.0235817	0.00481477	NOD2	1
GO:0043304	GO:0043304	regulation of mast cell degranulation	2024-05-01	32/18903	0.00843655	0.0235817	0.00481477	IL4R	1
GO:0043552	GO:0043552	positive regulation of phosphatidylinositol 3-kinase activity	2024-05-01	32/18903	0.00843655	0.0235817	0.00481477	NOD2	1
GO:0001782	GO:0001782	B cell homeostasis	2024-05-01	33/18903	0.00869927	0.0238844	0.00487657	TNFRSF13B	1
GO:0033032	GO:0033032	regulation of myeloid cell apoptotic process	2024-05-01	33/18903	0.00869927	0.0238844	0.00487657	NOD2	1
GO:0071353	GO:0071353	cellular response to interleukin-4	2024-05-01	33/18903	0.00869927	0.0238844	0.00487657	IL4R	1
GO:0033006	GO:0033006	regulation of mast cell activation involved in immune response	2024-05-01	34/18903	0.00896193	0.0241764	0.00493619	IL4R	1
GO:0061081	GO:0061081	positive regulation of myeloid leukocyte cytokine production involved in immune response	2024-05-01	34/18903	0.00896193	0.0241764	0.00493619	NOD2	1
GO:0090022	GO:0090022	regulation of neutrophil chemotaxis	2024-05-01	34/18903	0.00896193	0.0241764	0.00493619	NOD2	1
GO:0002719	GO:0002719	negative regulation of cytokine production involved in immune response	2024-05-01	35/18903	0.00922454	0.0243192	0.00496536	NOD2	1
GO:0043276	GO:0043276	anoikis	2024-05-01	35/18903	0.00922454	0.0243192	0.00496536	IKBKG	1
GO:0043372	GO:0043372	positive regulation of CD4-positive, alpha-beta T cell differentiation	2024-05-01	35/18903	0.00922454	0.0243192	0.00496536	IL4R	1
GO:2000515	GO:2000515	negative regulation of CD4-positive, alpha-beta T cell activation	2024-05-01	35/18903	0.00922454	0.0243192	0.00496536	IL4R	1
GO:0050869	GO:0050869	negative regulation of B cell activation	2024-05-01	36/18903	0.0094871	0.0245923	0.0050211	TNFRSF13B	1
GO:0070670	GO:0070670	response to interleukin-4	2024-05-01	36/18903	0.0094871	0.0245923	0.0050211	IL4R	1
GO:0090218	GO:0090218	positive regulation of lipid kinase activity	2024-05-01	36/18903	0.0094871	0.0245923	0.0050211	NOD2	1
GO:0010934	GO:0010934	macrophage cytokine production	2024-05-01	37/18903	0.0097496	0.0249934	0.00510302	NOD2	1
GO:0010935	GO:0010935	regulation of macrophage cytokine production	2024-05-01	37/18903	0.0097496	0.0249934	0.00510302	NOD2	1
GO:0002385	GO:0002385	mucosal immune response	2024-05-01	39/18903	0.0102744	0.0259094	0.00529004	NOD2	1
GO:0009595	GO:0009595	detection of biotic stimulus	2024-05-01	39/18903	0.0102744	0.0259094	0.00529004	NOD2	1
GO:0033028	GO:0033028	myeloid cell apoptotic process	2024-05-01	39/18903	0.0102744	0.0259094	0.00529004	NOD2	1
GO:0032733	GO:0032733	positive regulation of interleukin-10 production	2024-05-01	41/18903	0.010799	0.0269395	0.00550036	NOD2	1
GO:0034122	GO:0034122	negative regulation of toll-like receptor signaling pathway	2024-05-01	41/18903	0.010799	0.0269395	0.00550036	NOD2	1
GO:0002714	GO:0002714	positive regulation of B cell mediated immunity	2024-05-01	42/18903	0.0110613	0.0271557	0.00554449	NOD2	1
GO:0002891	GO:0002891	positive regulation of immunoglobulin mediated immune response	2024-05-01	42/18903	0.0110613	0.0271557	0.00554449	NOD2	1
GO:0032735	GO:0032735	positive regulation of interleukin-12 production	2024-05-01	42/18903	0.0110613	0.0271557	0.00554449	NOD2	1
GO:0002251	GO:0002251	organ or tissue specific immune response	2024-05-01	43/18903	0.0113234	0.0275082	0.00561647	NOD2	1
GO:0045622	GO:0045622	regulation of T-helper cell differentiation	2024-05-01	43/18903	0.0113234	0.0275082	0.00561647	IL4R	1
GO:0032689	GO:0032689	negative regulation of interferon-gamma production	2024-05-01	44/18903	0.0115855	0.0278533	0.00568692	NOD2	1
GO:0050856	GO:0050856	regulation of T cell receptor signaling pathway	2024-05-01	44/18903	0.0115855	0.0278533	0.00568692	IKBKG	1
GO:0033003	GO:0033003	regulation of mast cell activation	2024-05-01	45/18903	0.0118476	0.0280473	0.00572654	IL4R	1
GO:0046636	GO:0046636	negative regulation of alpha-beta T cell activation	2024-05-01	45/18903	0.0118476	0.0280473	0.00572654	IL4R	1
GO:2000516	GO:2000516	positive regulation of CD4-positive, alpha-beta T cell activation	2024-05-01	45/18903	0.0118476	0.0280473	0.00572654	IL4R	1
GO:0002920	GO:0002920	regulation of humoral immune response	2024-05-01	46/18903	0.0121096	0.028378	0.00579406	NOD2	1
GO:0042088	GO:0042088	T-helper 1 type immune response	2024-05-01	46/18903	0.0121096	0.028378	0.00579406	IL4R	1
GO:0002701	GO:0002701	negative regulation of production of molecular mediator of immune response	2024-05-01	47/18903	0.0123715	0.0285591	0.00583104	NOD2	1
GO:0002861	GO:0002861	regulation of inflammatory response to antigenic stimulus	2024-05-01	47/18903	0.0123715	0.0285591	0.00583104	NOD2	1
GO:1902622	GO:1902622	regulation of neutrophil migration	2024-05-01	47/18903	0.0123715	0.0285591	0.00583104	NOD2	1
GO:0032620	GO:0032620	interleukin-17 production	2024-05-01	48/18903	0.0126334	0.0285946	0.00583829	NOD2	1
GO:0032660	GO:0032660	regulation of interleukin-17 production	2024-05-01	48/18903	0.0126334	0.0285946	0.00583829	NOD2	1
GO:0045581	GO:0045581	negative regulation of T cell differentiation	2024-05-01	48/18903	0.0126334	0.0285946	0.00583829	IL4R	1
GO:0045747	GO:0045747	positive regulation of Notch signaling pathway	2024-05-01	48/18903	0.0126334	0.0285946	0.00583829	NOD2	1
GO:0043300	GO:0043300	regulation of leukocyte degranulation	2024-05-01	49/18903	0.0128952	0.0289053	0.00590171	IL4R	1
GO:0043330	GO:0043330	response to exogenous dsRNA	2024-05-01	49/18903	0.0128952	0.0289053	0.00590171	NOD2	1
GO:0007520	GO:0007520	myoblast fusion	2024-05-01	50/18903	0.013157	0.0292098	0.0059639	IL4R	1
GO:0061082	GO:0061082	myeloid leukocyte cytokine production	2024-05-01	50/18903	0.013157	0.0292098	0.0059639	NOD2	1
GO:1903307	GO:1903307	positive regulation of regulated secretory pathway	2024-05-01	51/18903	0.0134187	0.029649	0.00605357	IL4R	1
GO:0043303	GO:0043303	mast cell degranulation	2024-05-01	52/18903	0.0136804	0.0300839	0.00614236	IL4R	1
GO:0002639	GO:0002639	positive regulation of immunoglobulin production	2024-05-01	53/18903	0.013942	0.0302294	0.00617207	IL4R	1
GO:0046638	GO:0046638	positive regulation of alpha-beta T cell differentiation	2024-05-01	53/18903	0.013942	0.0302294	0.00617207	IL4R	1
GO:0071622	GO:0071622	regulation of granulocyte chemotaxis	2024-05-01	53/18903	0.013942	0.0302294	0.00617207	NOD2	1
GO:0002279	GO:0002279	mast cell activation involved in immune response	2024-05-01	54/18903	0.0142036	0.0306533	0.00625861	IL4R	1
GO:0002448	GO:0002448	mast cell mediated immunity	2024-05-01	55/18903	0.0144651	0.030919	0.00631286	IL4R	1
GO:2000107	GO:2000107	negative regulation of leukocyte apoptotic process	2024-05-01	55/18903	0.0144651	0.030919	0.00631286	NOD2	1
GO:0002707	GO:0002707	negative regulation of lymphocyte mediated immunity	2024-05-01	56/18903	0.0147265	0.030919	0.00631286	NOD2	1
GO:0043331	GO:0043331	response to dsRNA	2024-05-01	56/18903	0.0147265	0.030919	0.00631286	NOD2	1
GO:0043370	GO:0043370	regulation of CD4-positive, alpha-beta T cell differentiation	2024-05-01	56/18903	0.0147265	0.030919	0.00631286	IL4R	1
GO:0043551	GO:0043551	regulation of phosphatidylinositol 3-kinase activity	2024-05-01	56/18903	0.0147265	0.030919	0.00631286	NOD2	1
GO:0070534	GO:0070534	protein K63-linked ubiquitination	2024-05-01	57/18903	0.0149879	0.0313261	0.00639597	NOD2	1
GO:0045620	GO:0045620	negative regulation of lymphocyte differentiation	2024-05-01	58/18903	0.0152492	0.0317293	0.00647831	IL4R	1
GO:0002753	GO:0002753	cytoplasmic pattern recognition receptor signaling pathway	2024-05-01	60/18903	0.0157717	0.0323809	0.00661134	NOD2	1
GO:0002886	GO:0002886	regulation of myeloid leukocyte mediated immunity	2024-05-01	60/18903	0.0157717	0.0323809	0.00661134	IL4R	1
GO:0051353	GO:0051353	positive regulation of oxidoreductase activity	2024-05-01	60/18903	0.0157717	0.0323809	0.00661134	NOD2	1
GO:0043030	GO:0043030	regulation of macrophage activation	2024-05-01	62/18903	0.016294	0.0327842	0.0066937	IL4R	1
GO:0019731	GO:0019731	antibacterial humoral response	2024-05-01	63/18903	0.0165551	0.0327842	0.0066937	NOD2	1
GO:0032615	GO:0032615	interleukin-12 production	2024-05-01	63/18903	0.0165551	0.0327842	0.0066937	NOD2	1
GO:0032623	GO:0032623	interleukin-2 production	2024-05-01	63/18903	0.0165551	0.0327842	0.0066937	NOD2	1
GO:0032655	GO:0032655	regulation of interleukin-12 production	2024-05-01	63/18903	0.0165551	0.0327842	0.0066937	NOD2	1
GO:0032663	GO:0032663	regulation of interleukin-2 production	2024-05-01	63/18903	0.0165551	0.0327842	0.0066937	NOD2	1
GO:0032731	GO:0032731	positive regulation of interleukin-1 beta production	2024-05-01	63/18903	0.0165551	0.0327842	0.0066937	NOD2	1
GO:0032757	GO:0032757	positive regulation of interleukin-8 production	2024-05-01	63/18903	0.0165551	0.0327842	0.0066937	NOD2	1
GO:0000768	GO:0000768	syncytium formation by plasma membrane fusion	2024-05-01	64/18903	0.0168161	0.0327842	0.0066937	IL4R	1
GO:0002712	GO:0002712	regulation of B cell mediated immunity	2024-05-01	64/18903	0.0168161	0.0327842	0.0066937	NOD2	1
GO:0002889	GO:0002889	regulation of immunoglobulin mediated immune response	2024-05-01	64/18903	0.0168161	0.0327842	0.0066937	NOD2	1
GO:0140253	GO:0140253	cell-cell fusion	2024-05-01	64/18903	0.0168161	0.0327842	0.0066937	IL4R	1
GO:0032613	GO:0032613	interleukin-10 production	2024-05-01	65/18903	0.017077	0.0330155	0.00674092	NOD2	1
GO:0032653	GO:0032653	regulation of interleukin-10 production	2024-05-01	65/18903	0.017077	0.0330155	0.00674092	NOD2	1
GO:0050854	GO:0050854	regulation of antigen receptor-mediated signaling pathway	2024-05-01	66/18903	0.0173379	0.0333808	0.0068155	IKBKG	1
GO:0030888	GO:0030888	regulation of B cell proliferation	2024-05-01	67/18903	0.0175987	0.0334145	0.00682239	TNFRSF13B	1
GO:0045576	GO:0045576	mast cell activation	2024-05-01	67/18903	0.0175987	0.0334145	0.00682239	IL4R	1
GO:1901224	GO:1901224	positive regulation of NIK/NF-kappaB signaling	2024-05-01	67/18903	0.0175987	0.0334145	0.00682239	NOD2	1
GO:0002704	GO:0002704	negative regulation of leukocyte mediated immunity	2024-05-01	68/18903	0.0178595	0.0334145	0.00682239	NOD2	1
GO:0006949	GO:0006949	syncytium formation	2024-05-01	68/18903	0.0178595	0.0334145	0.00682239	IL4R	1
GO:0042093	GO:0042093	T-helper cell differentiation	2024-05-01	68/18903	0.0178595	0.0334145	0.00682239	IL4R	1
GO:0043550	GO:0043550	regulation of lipid kinase activity	2024-05-01	68/18903	0.0178595	0.0334145	0.00682239	NOD2	1
GO:0002260	GO:0002260	lymphocyte homeostasis	2024-05-01	69/18903	0.0181202	0.0337662	0.00689419	TNFRSF13B	1
GO:0002294	GO:0002294	CD4-positive, alpha-beta T cell differentiation involved in immune response	2024-05-01	70/18903	0.0183809	0.033979	0.00693764	IL4R	1
GO:0043627	GO:0043627	response to estrogen	2024-05-01	70/18903	0.0183809	0.033979	0.00693764	IL4R	1
GO:0002287	GO:0002287	alpha-beta T cell activation involved in immune response	2024-05-01	71/18903	0.0186415	0.0341884	0.00698038	IL4R	1
GO:0002293	GO:0002293	alpha-beta T cell differentiation involved in immune response	2024-05-01	71/18903	0.0186415	0.0341884	0.00698038	IL4R	1
GO:0046635	GO:0046635	positive regulation of alpha-beta T cell activation	2024-05-01	73/18903	0.0191626	0.0348683	0.00711922	IL4R	1
GO:0046637	GO:0046637	regulation of alpha-beta T cell differentiation	2024-05-01	73/18903	0.0191626	0.0348683	0.00711922	IL4R	1
GO:0032732	GO:0032732	positive regulation of interleukin-1 production	2024-05-01	74/18903	0.019423	0.0350672	0.00715982	NOD2	1
GO:0050766	GO:0050766	positive regulation of phagocytosis	2024-05-01	74/18903	0.019423	0.0350672	0.00715982	NOD2	1
GO:0002637	GO:0002637	regulation of immunoglobulin production	2024-05-01	76/18903	0.0199437	0.0357811	0.00730559	IL4R	1
GO:0002534	GO:0002534	cytokine production involved in inflammatory response	2024-05-01	77/18903	0.020204	0.0357811	0.00730559	NOD2	1
GO:0032720	GO:0032720	negative regulation of tumor necrosis factor production	2024-05-01	77/18903	0.020204	0.0357811	0.00730559	NOD2	1
GO:0034121	GO:0034121	regulation of toll-like receptor signaling pathway	2024-05-01	77/18903	0.020204	0.0357811	0.00730559	NOD2	1
GO:1900015	GO:1900015	regulation of cytokine production involved in inflammatory response	2024-05-01	77/18903	0.020204	0.0357811	0.00730559	NOD2	1
GO:0002292	GO:0002292	T cell differentiation involved in immune response	2024-05-01	79/18903	0.0207244	0.035881	0.00732598	IL4R	1
GO:0002437	GO:0002437	inflammatory response to antigenic stimulus	2024-05-01	79/18903	0.0207244	0.035881	0.00732598	NOD2	1
GO:0002720	GO:0002720	positive regulation of cytokine production involved in immune response	2024-05-01	79/18903	0.0207244	0.035881	0.00732598	NOD2	1
GO:0043299	GO:0043299	leukocyte degranulation	2024-05-01	79/18903	0.0207244	0.035881	0.00732598	IL4R	1
GO:1903556	GO:1903556	negative regulation of tumor necrosis factor superfamily cytokine production	2024-05-01	79/18903	0.0207244	0.035881	0.00732598	NOD2	1
GO:2000514	GO:2000514	regulation of CD4-positive, alpha-beta T cell activation	2024-05-01	79/18903	0.0207244	0.035881	0.00732598	IL4R	1
GO:0061844	GO:0061844	antimicrobial humoral immune response mediated by antimicrobial peptide	2024-05-01	81/18903	0.0212446	0.0365092	0.00745423	NOD2	1
GO:0072332	GO:0072332	intrinsic apoptotic signaling pathway by p53 class mediator	2024-05-01	81/18903	0.0212446	0.0365092	0.00745423	PPP1R13B	1
GO:0061912	GO:0061912	selective autophagy	2024-05-01	83/18903	0.0217645	0.0372647	0.00760849	NOD2	1
GO:0032418	GO:0032418	lysosome localization	2024-05-01	84/18903	0.0220244	0.0374334	0.00764294	IL4R	1
GO:1990849	GO:1990849	vacuolar localization	2024-05-01	84/18903	0.0220244	0.0374334	0.00764294	IL4R	1
GO:0045921	GO:0045921	positive regulation of exocytosis	2024-05-01	86/18903	0.022544	0.0381768	0.00779471	IL4R	1
GO:0050672	GO:0050672	negative regulation of lymphocyte proliferation	2024-05-01	87/18903	0.0228038	0.0384762	0.00785584	TNFRSF13B	1
GO:0032945	GO:0032945	negative regulation of mononuclear cell proliferation	2024-05-01	88/18903	0.0230634	0.0386333	0.00788793	TNFRSF13B	1
GO:0043367	GO:0043367	CD4-positive, alpha-beta T cell differentiation	2024-05-01	88/18903	0.0230634	0.0386333	0.00788793	IL4R	1
GO:0002709	GO:0002709	regulation of T cell mediated immunity	2024-05-01	89/18903	0.023323	0.0389277	0.00794803	NOD2	1
GO:2000106	GO:2000106	regulation of leukocyte apoptotic process	2024-05-01	93/18903	0.024361	0.0405143	0.00827197	NOD2	1
GO:0032088	GO:0032088	negative regulation of NF-kappaB transcription factor activity	2024-05-01	95/18903	0.0248796	0.041217	0.00841545	NOD2	1
GO:0002275	GO:0002275	myeloid cell activation involved in immune response	2024-05-01	96/18903	0.0251388	0.041217	0.00841545	IL4R	1
GO:0046330	GO:0046330	positive regulation of JNK cascade	2024-05-01	96/18903	0.0251388	0.041217	0.00841545	NOD2	1
GO:0070664	GO:0070664	negative regulation of leukocyte proliferation	2024-05-01	96/18903	0.0251388	0.041217	0.00841545	TNFRSF13B	1
GO:0008593	GO:0008593	regulation of Notch signaling pathway	2024-05-01	97/18903	0.025398	0.0414953	0.00847227	NOD2	1
GO:0120162	GO:0120162	positive regulation of cold-induced thermogenesis	2024-05-01	98/18903	0.0256571	0.0417716	0.00852868	IL4R	1
GO:0032755	GO:0032755	positive regulation of interleukin-6 production	2024-05-01	99/18903	0.0259162	0.0420458	0.00858467	NOD2	1
GO:0001776	GO:0001776	leukocyte homeostasis	2024-05-01	100/18903	0.0261752	0.0423181	0.00864026	TNFRSF13B	1
GO:0032677	GO:0032677	regulation of interleukin-8 production	2024-05-01	103/18903	0.0269519	0.0432722	0.00883507	NOD2	1
GO:0050764	GO:0050764	regulation of phagocytosis	2024-05-01	103/18903	0.0269519	0.0432722	0.00883507	NOD2	1
GO:0032637	GO:0032637	interleukin-8 production	2024-05-01	104/18903	0.0272107	0.0433875	0.0088586	NOD2	1
GO:0042100	GO:0042100	B cell proliferation	2024-05-01	104/18903	0.0272107	0.0433875	0.0088586	TNFRSF13B	1
GO:0032760	GO:0032760	positive regulation of tumor necrosis factor production	2024-05-01	105/18903	0.0274694	0.04365	0.00891221	NOD2	1
GO:0022600	GO:0022600	digestive system process	2024-05-01	106/18903	0.0277281	0.0437613	0.00893494	NOD2	1
GO:0030593	GO:0030593	neutrophil chemotaxis	2024-05-01	106/18903	0.0277281	0.0437613	0.00893494	NOD2	1
GO:0002444	GO:0002444	myeloid leukocyte mediated immunity	2024-05-01	107/18903	0.0279867	0.0438321	0.00894939	IL4R	1
GO:0062207	GO:0062207	regulation of pattern recognition receptor signaling pathway	2024-05-01	107/18903	0.0279867	0.0438321	0.00894939	NOD2	1
GO:0019882	GO:0019882	antigen processing and presentation	2024-05-01	108/18903	0.0282453	0.0438321	0.00894939	NOD2	1
GO:0051341	GO:0051341	regulation of oxidoreductase activity	2024-05-01	108/18903	0.0282453	0.0438321	0.00894939	NOD2	1
GO:1902106	GO:1902106	negative regulation of leukocyte differentiation	2024-05-01	108/18903	0.0282453	0.0438321	0.00894939	IL4R	1
GO:0042116	GO:0042116	macrophage activation	2024-05-01	109/18903	0.0285038	0.0439394	0.00897129	IL4R	1
GO:1903557	GO:1903557	positive regulation of tumor necrosis factor superfamily cytokine production	2024-05-01	109/18903	0.0285038	0.0439394	0.00897129	NOD2	1
GO:0032611	GO:0032611	interleukin-1 beta production	2024-05-01	111/18903	0.0290207	0.0442947	0.00904383	NOD2	1
GO:0032651	GO:0032651	regulation of interleukin-1 beta production	2024-05-01	111/18903	0.0290207	0.0442947	0.00904383	NOD2	1
GO:1901222	GO:1901222	regulation of NIK/NF-kappaB signaling	2024-05-01	111/18903	0.0290207	0.0442947	0.00904383	NOD2	1
GO:0002456	GO:0002456	T cell mediated immunity	2024-05-01	113/18903	0.0295373	0.0449342	0.0091744	NOD2	1
GO:0002824	GO:0002824	positive regulation of adaptive immune response based on somatic recombination of immune receptors built from immunoglobulin superfamily domains	2024-05-01	114/18903	0.0297955	0.0449342	0.0091744	NOD2	1
GO:1903707	GO:1903707	negative regulation of hemopoiesis	2024-05-01	114/18903	0.0297955	0.0449342	0.0091744	IL4R	1
GO:0035710	GO:0035710	CD4-positive, alpha-beta T cell activation	2024-05-01	115/18903	0.0300537	0.0449342	0.0091744	IL4R	1
GO:0046634	GO:0046634	regulation of alpha-beta T cell activation	2024-05-01	115/18903	0.0300537	0.0449342	0.0091744	IL4R	1
GO:0043406	GO:0043406	positive regulation of MAP kinase activity	2024-05-01	117/18903	0.0305699	0.0449342	0.0091744	NOD2	1
GO:0045582	GO:0045582	positive regulation of T cell differentiation	2024-05-01	117/18903	0.0305699	0.0449342	0.0091744	IL4R	1
GO:0046632	GO:0046632	alpha-beta T cell differentiation	2024-05-01	117/18903	0.0305699	0.0449342	0.0091744	IL4R	1
GO:0071887	GO:0071887	leukocyte apoptotic process	2024-05-01	117/18903	0.0305699	0.0449342	0.0091744	NOD2	1
GO:0002286	GO:0002286	T cell activation involved in immune response	2024-05-01	118/18903	0.0308279	0.0449342	0.0091744	IL4R	1
GO:0002718	GO:0002718	regulation of cytokine production involved in immune response	2024-05-01	118/18903	0.0308279	0.0449342	0.0091744	NOD2	1
GO:0050830	GO:0050830	defense response to Gram-positive bacterium	2024-05-01	118/18903	0.0308279	0.0449342	0.0091744	NOD2	1
GO:0002455	GO:0002455	humoral immune response mediated by circulating immunoglobulin	2024-05-01	119/18903	0.0310859	0.0449342	0.0091744	NOD2	1
GO:0002708	GO:0002708	positive regulation of lymphocyte mediated immunity	2024-05-01	119/18903	0.0310859	0.0449342	0.0091744	NOD2	1
GO:0031398	GO:0031398	positive regulation of protein ubiquitination	2024-05-01	119/18903	0.0310859	0.0449342	0.0091744	NOD2	1
GO:0032609	GO:0032609	interferon-gamma production	2024-05-01	119/18903	0.0310859	0.0449342	0.0091744	NOD2	1
GO:0032649	GO:0032649	regulation of interferon-gamma production	2024-05-01	119/18903	0.0310859	0.0449342	0.0091744	NOD2	1
GO:0002367	GO:0002367	cytokine production involved in immune response	2024-05-01	120/18903	0.0313438	0.0450264	0.00919323	NOD2	1
GO:0002821	GO:0002821	positive regulation of adaptive immune response	2024-05-01	120/18903	0.0313438	0.0450264	0.00919323	NOD2	1
GO:0002224	GO:0002224	toll-like receptor signaling pathway	2024-05-01	123/18903	0.0321172	0.045995	0.009391	NOD2	1
GO:0019730	GO:0019730	antimicrobial humoral response	2024-05-01	125/18903	0.0326325	0.0465892	0.00951232	NOD2	1
GO:0002688	GO:0002688	regulation of leukocyte chemotaxis	2024-05-01	127/18903	0.0331477	0.0471223	0.00962115	NOD2	1
GO:0050868	GO:0050868	negative regulation of T cell activation	2024-05-01	128/18903	0.0334051	0.0471223	0.00962115	IL4R	1
GO:0014902	GO:0014902	myotube differentiation	2024-05-01	129/18903	0.0336625	0.0471223	0.00962115	IL4R	1
GO:0032612	GO:0032612	interleukin-1 production	2024-05-01	130/18903	0.0339199	0.0471223	0.00962115	NOD2	1
GO:0032652	GO:0032652	regulation of interleukin-1 production	2024-05-01	130/18903	0.0339199	0.0471223	0.00962115	NOD2	1
GO:0032874	GO:0032874	positive regulation of stress-activated MAPK cascade	2024-05-01	130/18903	0.0339199	0.0471223	0.00962115	NOD2	1
GO:0045621	GO:0045621	positive regulation of lymphocyte differentiation	2024-05-01	130/18903	0.0339199	0.0471223	0.00962115	IL4R	1
GO:0071621	GO:0071621	granulocyte chemotaxis	2024-05-01	130/18903	0.0339199	0.0471223	0.00962115	NOD2	1
GO:1990266	GO:1990266	neutrophil migration	2024-05-01	130/18903	0.0339199	0.0471223	0.00962115	NOD2	1
GO:0070304	GO:0070304	positive regulation of stress-activated protein kinase signaling cascade	2024-05-01	132/18903	0.0344345	0.0476943	0.00973794	NOD2	1
GO:0002244	GO:0002244	hematopoietic progenitor cell differentiation	2024-05-01	133/18903	0.0346916	0.0479075	0.00978148	TNFRSF13B	1
GO:1903322	GO:1903322	positive regulation of protein modification by small protein conjugation or removal	2024-05-01	137/18903	0.0357199	0.0491811	0.0100415	NOD2	1
GO:0007586	GO:0007586	digestion	2024-05-01	139/18903	0.0362337	0.0495942	0.0101259	NOD2	1
GO:0050852	GO:0050852	T cell receptor signaling pathway	2024-05-01	139/18903	0.0362337	0.0495942	0.0101259	IKBKG	1
GO:0002705	GO:0002705	positive regulation of leukocyte mediated immunity	2024-05-01	140/18903	0.0364905	0.0497988	0.0101676	NOD2	1
GO:0046328	GO:0046328	regulation of JNK cascade	2024-05-01	141/18903	0.0367472	0.0500021	0.0102091	NOD2	1
GO:0038061	GO:0038061	NIK/NF-kappaB signaling	2024-05-01	142/18903	0.0370039	0.0502042	0.0102504	NOD2	1
GO:0045089	GO:0045089	positive regulation of innate immune response	2024-05-01	145/18903	0.0377737	0.0509506	0.0104028	NOD2	1
GO:1903305	GO:1903305	regulation of regulated secretory pathway	2024-05-01	145/18903	0.0377737	0.0509506	0.0104028	IL4R	1
GO:0106106	GO:0106106	cold-induced thermogenesis	2024-05-01	147/18903	0.0382866	0.051196	0.0104529	IL4R	1
GO:0120161	GO:0120161	regulation of cold-induced thermogenesis	2024-05-01	147/18903	0.0382866	0.051196	0.0104529	IL4R	1
GO:1903038	GO:1903038	negative regulation of leukocyte cell-cell adhesion	2024-05-01	147/18903	0.0382866	0.051196	0.0104529	IL4R	1
GO:0007584	GO:0007584	response to nutrient	2024-05-01	154/18903	0.0400801	0.053287	0.0108798	NOD2	1
GO:0045834	GO:0045834	positive regulation of lipid metabolic process	2024-05-01	154/18903	0.0400801	0.053287	0.0108798	NOD2	1
GO:0050871	GO:0050871	positive regulation of B cell activation	2024-05-01	155/18903	0.0403361	0.0534742	0.010918	NOD2	1
GO:0097530	GO:0097530	granulocyte migration	2024-05-01	158/18903	0.0411038	0.0543366	0.0110941	NOD2	1
GO:0007292	GO:0007292	female gamete generation	2024-05-01	159/18903	0.0413595	0.0545194	0.0111315	IL4R	1
GO:1990845	GO:1990845	adaptive thermogenesis	2024-05-01	160/18903	0.0416153	0.0547011	0.0111685	IL4R	1
GO:0034250	GO:0034250	positive regulation of cellular amide metabolic process	2024-05-01	170/18903	0.0441694	0.0578944	0.0118205	NOD2	1
GO:0007254	GO:0007254	JNK cascade	2024-05-01	172/18903	0.0446796	0.0583982	0.0119234	NOD2	1
GO:0072331	GO:0072331	signal transduction by p53 class mediator	2024-05-01	173/18903	0.0449346	0.0585665	0.0119578	PPP1R13B	1
GO:0046631	GO:0046631	alpha-beta T cell activation	2024-05-01	174/18903	0.0451896	0.0587338	0.0119919	IL4R	1
GO:0032635	GO:0032635	interleukin-6 production	2024-05-01	176/18903	0.0456993	0.0590655	0.0120596	NOD2	1
GO:0032675	GO:0032675	regulation of interleukin-6 production	2024-05-01	176/18903	0.0456993	0.0590655	0.0120596	NOD2	1
GO:0001659	GO:0001659	temperature homeostasis	2024-05-01	178/18903	0.0462089	0.0595555	0.0121597	IL4R	1
GO:0002706	GO:0002706	regulation of lymphocyte mediated immunity	2024-05-01	179/18903	0.0464636	0.0595555	0.0121597	NOD2	1
GO:0045580	GO:0045580	regulation of T cell differentiation	2024-05-01	179/18903	0.0464636	0.0595555	0.0121597	IL4R	1
GO:0007219	GO:0007219	Notch signaling pathway	2024-05-01	183/18903	0.0474818	0.0601891	0.0122891	NOD2	1
GO:0032640	GO:0032640	tumor necrosis factor production	2024-05-01	184/18903	0.0477362	0.0601891	0.0122891	NOD2	1
GO:0032680	GO:0032680	regulation of tumor necrosis factor production	2024-05-01	184/18903	0.0477362	0.0601891	0.0122891	NOD2	1
GO:0050728	GO:0050728	negative regulation of inflammatory response	2024-05-01	184/18903	0.0477362	0.0601891	0.0122891	NOD2	1
GO:1902107	GO:1902107	positive regulation of leukocyte differentiation	2024-05-01	184/18903	0.0477362	0.0601891	0.0122891	IL4R	1
GO:1903708	GO:1903708	positive regulation of hemopoiesis	2024-05-01	184/18903	0.0477362	0.0601891	0.0122891	IL4R	1
GO:0043405	GO:0043405	regulation of MAP kinase activity	2024-05-01	186/18903	0.0482448	0.0606656	0.0123863	NOD2	1
GO:0002221	GO:0002221	pattern recognition receptor signaling pathway	2024-05-01	187/18903	0.0484991	0.0608205	0.012418	NOD2	1
GO:0002833	GO:0002833	positive regulation of response to biotic stimulus	2024-05-01	188/18903	0.0487533	0.0609636	0.0124472	NOD2	1
GO:0071706	GO:0071706	tumor necrosis factor superfamily cytokine production	2024-05-01	189/18903	0.0490074	0.0609636	0.0124472	NOD2	1
GO:1903555	GO:1903555	regulation of tumor necrosis factor superfamily cytokine production	2024-05-01	189/18903	0.0490074	0.0609636	0.0124472	NOD2	1
GO:0043433	GO:0043433	negative regulation of DNA-binding transcription factor activity	2024-05-01	190/18903	0.0492615	0.0611159	0.0124783	NOD2	1
GO:0050731	GO:0050731	positive regulation of peptidyl-tyrosine phosphorylation	2024-05-01	193/18903	0.0500234	0.0618957	0.0126375	NOD2	1
GO:0032872	GO:0032872	regulation of stress-activated MAPK cascade	2024-05-01	195/18903	0.0505311	0.0623575	0.0127318	NOD2	1
GO:0051650	GO:0051650	establishment of vesicle localization	2024-05-01	197/18903	0.0510386	0.0628167	0.0128256	IKBKG	1
GO:0070302	GO:0070302	regulation of stress-activated protein kinase signaling cascade	2024-05-01	198/18903	0.0512922	0.0629619	0.0128552	NOD2	1
GO:0022408	GO:0022408	negative regulation of cell-cell adhesion	2024-05-01	202/18903	0.0523063	0.0640373	0.0130748	IL4R	1
GO:0002285	GO:0002285	lymphocyte activation involved in immune response	2024-05-01	207/18903	0.0535727	0.065415	0.0133561	IL4R	1
GO:0031396	GO:0031396	regulation of protein ubiquitination	2024-05-01	210/18903	0.0543318	0.0659947	0.0134744	NOD2	1
GO:0045619	GO:0045619	regulation of lymphocyte differentiation	2024-05-01	210/18903	0.0543318	0.0659947	0.0134744	IL4R	1
GO:0017157	GO:0017157	regulation of exocytosis	2024-05-01	213/18903	0.0550905	0.0665677	0.0135914	IL4R	1
GO:0051648	GO:0051648	vesicle localization	2024-05-01	213/18903	0.0550905	0.0665677	0.0135914	IKBKG	1
GO:1901215	GO:1901215	negative regulation of neuron death	2024-05-01	218/18903	0.0563539	0.0679174	0.013867	IKBKG	1
GO:0002377	GO:0002377	immunoglobulin production	2024-05-01	219/18903	0.0566064	0.068045	0.013893	IL4R	1
GO:0071222	GO:0071222	cellular response to lipopolysaccharide	2024-05-01	222/18903	0.0573636	0.068777	0.0140425	NOD2	1
GO:0070374	GO:0070374	positive regulation of ERK1 and ERK2 cascade	2024-05-01	223/18903	0.0576159	0.0689015	0.0140679	NOD2	1
GO:0050679	GO:0050679	positive regulation of epithelial cell proliferation	2024-05-01	224/18903	0.0578682	0.0690253	0.0140932	NOD2	1
GO:0071902	GO:0071902	positive regulation of protein serine/threonine kinase activity	2024-05-01	229/18903	0.0591286	0.0703478	0.0143632	NOD2	1
GO:0050920	GO:0050920	regulation of chemotaxis	2024-05-01	230/18903	0.0593805	0.0704669	0.0143875	NOD2	1
GO:0002685	GO:0002685	regulation of leukocyte migration	2024-05-01	231/18903	0.0596324	0.0705852	0.0144117	NOD2	1
GO:0071219	GO:0071219	cellular response to molecule of bacterial origin	2024-05-01	234/18903	0.0603876	0.0712974	0.0145571	NOD2	1
GO:0002274	GO:0002274	myeloid leukocyte activation	2024-05-01	237/18903	0.0611424	0.0720053	0.0147016	IL4R	1
GO:0050670	GO:0050670	regulation of lymphocyte proliferation	2024-05-01	239/18903	0.0616453	0.072161	0.0147334	TNFRSF13B	1
GO:0051403	GO:0051403	stress-activated MAPK cascade	2024-05-01	239/18903	0.0616453	0.072161	0.0147334	NOD2	1
GO:0030595	GO:0030595	leukocyte chemotaxis	2024-05-01	240/18903	0.0618967	0.072161	0.0147334	NOD2	1
GO:0045088	GO:0045088	regulation of innate immune response	2024-05-01	240/18903	0.0618967	0.072161	0.0147334	NOD2	1
GO:0045055	GO:0045055	regulated exocytosis	2024-05-01	242/18903	0.0623993	0.0723832	0.0147788	IL4R	1
GO:0097529	GO:0097529	myeloid leukocyte migration	2024-05-01	242/18903	0.0623993	0.0723832	0.0147788	NOD2	1
GO:0032944	GO:0032944	regulation of mononuclear cell proliferation	2024-05-01	243/18903	0.0626505	0.0724934	0.0148013	TNFRSF13B	1
GO:0000209	GO:0000209	protein polyubiquitination	2024-05-01	246/18903	0.0634039	0.073001	0.0149049	NOD2	1
GO:0031098	GO:0031098	stress-activated protein kinase signaling cascade	2024-05-01	246/18903	0.0634039	0.073001	0.0149049	NOD2	1
GO:0050851	GO:0050851	antigen receptor-mediated signaling pathway	2024-05-01	252/18903	0.0649091	0.074365	0.0151834	IKBKG	1
GO:1903320	GO:1903320	regulation of protein modification by small protein conjugation or removal	2024-05-01	252/18903	0.0649091	0.074365	0.0151834	NOD2	1
GO:0071216	GO:0071216	cellular response to biotic stimulus	2024-05-01	261/18903	0.0671633	0.076758	0.015672	NOD2	1
GO:0030522	GO:0030522	intracellular receptor signaling pathway	2024-05-01	266/18903	0.0684137	0.0778039	0.0158855	NOD2	1
GO:0050730	GO:0050730	regulation of peptidyl-tyrosine phosphorylation	2024-05-01	266/18903	0.0684137	0.0778039	0.0158855	NOD2	1
GO:0070663	GO:0070663	regulation of leukocyte proliferation	2024-05-01	269/18903	0.0691634	0.0784641	0.0160203	TNFRSF13B	1
GO:0031348	GO:0031348	negative regulation of defense response	2024-05-01	272/18903	0.0699125	0.0791205	0.0161544	NOD2	1
GO:0001894	GO:0001894	tissue homeostasis	2024-05-01	275/18903	0.0706612	0.0797732	0.0162876	NOD2	1
GO:1903532	GO:1903532	positive regulation of secretion by cell	2024-05-01	278/18903	0.0714094	0.0804222	0.0164201	IL4R	1
GO:0002366	GO:0002366	leukocyte activation involved in immune response	2024-05-01	293/18903	0.075143	0.0842183	0.0171952	IL4R	1
GO:0051146	GO:0051146	striated muscle cell differentiation	2024-05-01	293/18903	0.075143	0.0842183	0.0171952	IL4R	1
GO:0030217	GO:0030217	T cell differentiation	2024-05-01	296/18903	0.0758883	0.0846447	0.0172823	IL4R	1
GO:0048872	GO:0048872	homeostasis of number of cells	2024-05-01	296/18903	0.0758883	0.0846447	0.0172823	TNFRSF13B	1
GO:0002263	GO:0002263	cell activation involved in immune response	2024-05-01	297/18903	0.0761366	0.084718	0.0172972	IL4R	1
GO:0097193	GO:0097193	intrinsic apoptotic signaling pathway	2024-05-01	298/18903	0.0763849	0.0847909	0.0173121	PPP1R13B	1
GO:0051047	GO:0051047	positive regulation of secretion	2024-05-01	304/18903	0.0778734	0.0862369	0.0176074	IL4R	1
GO:0046651	GO:0046651	lymphocyte proliferation	2024-05-01	305/18903	0.0781213	0.0863054	0.0176213	TNFRSF13B	1
GO:0031349	GO:0031349	positive regulation of defense response	2024-05-01	307/18903	0.0786169	0.0866467	0.017691	NOD2	1
GO:0007162	GO:0007162	negative regulation of cell adhesion	2024-05-01	308/18903	0.0788647	0.0867138	0.0177047	IL4R	1
GO:0002429	GO:0002429	immune response-activating cell surface receptor signaling pathway	2024-05-01	312/18903	0.0798551	0.087183	0.0178005	IKBKG	1
GO:0002757	GO:0002757	immune response-activating signal transduction	2024-05-01	312/18903	0.0798551	0.087183	0.0178005	IKBKG	1
GO:0032943	GO:0032943	mononuclear cell proliferation	2024-05-01	312/18903	0.0798551	0.087183	0.0178005	TNFRSF13B	1
GO:0006909	GO:0006909	phagocytosis	2024-05-01	314/18903	0.08035	0.0875174	0.0178688	NOD2	1
GO:0070372	GO:0070372	regulation of ERK1 and ERK2 cascade	2024-05-01	315/18903	0.0805973	0.0875812	0.0178818	NOD2	1
GO:1902105	GO:1902105	regulation of leukocyte differentiation	2024-05-01	317/18903	0.0810919	0.0879127	0.0179495	IL4R	1
GO:0060326	GO:0060326	cell chemotaxis	2024-05-01	319/18903	0.0815863	0.0882425	0.0180168	NOD2	1
GO:0006959	GO:0006959	humoral immune response	2024-05-01	320/18903	0.0818334	0.0883039	0.0180294	NOD2	1
GO:1901214	GO:1901214	regulation of neuron death	2024-05-01	325/18903	0.0830681	0.0894283	0.0182589	IKBKG	1
GO:0060249	GO:0060249	anatomical structure homeostasis	2024-05-01	333/18903	0.0850408	0.0913401	0.0186493	NOD2	1
GO:0032496	GO:0032496	response to lipopolysaccharide	2024-05-01	339/18903	0.0865181	0.0927123	0.0189295	NOD2	1
GO:0070371	GO:0070371	ERK1 and ERK2 cascade	2024-05-01	340/18903	0.0867642	0.0927617	0.0189395	NOD2	1
GO:0002768	GO:0002768	immune response-regulating cell surface receptor signaling pathway	2024-05-01	341/18903	0.0870102	0.0928108	0.0189496	IKBKG	1
GO:0019216	GO:0019216	regulation of lipid metabolic process	2024-05-01	347/18903	0.0884849	0.0941675	0.0192266	NOD2	1
GO:0070661	GO:0070661	leukocyte proliferation	2024-05-01	348/18903	0.0887305	0.0942128	0.0192358	TNFRSF13B	1
GO:0002237	GO:0002237	response to molecule of bacterial origin	2024-05-01	360/18903	0.0916738	0.0971156	0.0198285	NOD2	1
GO:0002831	GO:0002831	regulation of response to biotic stimulus	2024-05-01	361/18903	0.0919187	0.0971532	0.0198362	NOD2	1
GO:0070997	GO:0070997	neuron death	2024-05-01	368/18903	0.0936317	0.0987389	0.0201599	IKBKG	1
GO:0006887	GO:0006887	exocytosis	2024-05-01	369/18903	0.0938762	0.0987722	0.0201667	IL4R	1
GO:0001818	GO:0001818	negative regulation of cytokine production	2024-05-01	371/18903	0.094365	0.0990619	0.0202259	NOD2	1
GO:1901653	GO:1901653	cellular response to peptide	2024-05-01	373/18903	0.0948537	0.0993501	0.0202847	NOD2	1
GO:0018108	GO:0018108	peptidyl-tyrosine phosphorylation	2024-05-01	380/18903	0.0965622	0.100912	0.0206036	NOD2	1
GO:0018212	GO:0018212	peptidyl-tyrosine modification	2024-05-01	382/18903	0.0970499	0.100967	0.0206148	NOD2	1
GO:0042742	GO:0042742	defense response to bacterium	2024-05-01	382/18903	0.0970499	0.100967	0.0206148	NOD2	1
GO:0071900	GO:0071900	regulation of protein serine/threonine kinase activity	2024-05-01	395/18903	0.100215	0.104026	0.0212394	NOD2	1
GO:0050900	GO:0050900	leukocyte migration	2024-05-01	398/18903	0.100944	0.104549	0.0213462	NOD2	1
GO:0045786	GO:0045786	negative regulation of cell cycle	2024-05-01	405/18903	0.102643	0.106072	0.0216572	PPP1R13B	1
GO:0009615	GO:0009615	response to virus	2024-05-01	409/18903	0.103613	0.1066	0.0217649	IKBKG	1
GO:0042692	GO:0042692	muscle cell differentiation	2024-05-01	409/18903	0.103613	0.1066	0.0217649	IL4R	1
GO:1903706	GO:1903706	regulation of hemopoiesis	2024-05-01	413/18903	0.104582	0.107133	0.0218738	IL4R	1
GO:0050678	GO:0050678	regulation of epithelial cell proliferation	2024-05-01	414/18903	0.104824	0.107133	0.0218738	NOD2	1
GO:0050727	GO:0050727	regulation of inflammatory response	2024-05-01	414/18903	0.104824	0.107133	0.0218738	NOD2	1
GO:0030098	GO:0030098	lymphocyte differentiation	2024-05-01	419/18903	0.106034	0.108132	0.0220777	IL4R	1
GO:0045860	GO:0045860	positive regulation of protein kinase activity	2024-05-01	420/18903	0.106276	0.10814	0.0220795	NOD2	1
GO:0032102	GO:0032102	negative regulation of response to external stimulus	2024-05-01	436/18903	0.110138	0.111825	0.0228318	NOD2	1
GO:0032103	GO:0032103	positive regulation of response to external stimulus	2024-05-01	464/18903	0.116864	0.118395	0.0241733	NOD2	1
GO:1903131	GO:1903131	mononuclear cell differentiation	2024-05-01	473/18903	0.119018	0.120294	0.0245609	IL4R	1
GO:0031667	GO:0031667	response to nutrient levels	2024-05-01	474/18903	0.119257	0.120294	0.0245609	NOD2	1
GO:0050673	GO:0050673	epithelial cell proliferation	2024-05-01	481/18903	0.120928	0.121715	0.0248512	NOD2	1
GO:0019221	GO:0019221	cytokine-mediated signaling pathway	2024-05-01	496/18903	0.124502	0.124502	0.0254201	IL4R	1
GO:0033674	GO:0033674	positive regulation of kinase activity	2024-05-01	496/18903	0.124502	0.124502	0.0254201	NOD2	1
GO:0043410	GO:0043410	positive regulation of MAPK cascade	2024-05-01	496/18903	0.124502	0.124502	0.0254201	NOD2	1

## Sheet: Sup Figure 2
StudyPID	T0	T2	Ag	Group
H001	298335	1.95547e+06	NadA	PHIV
H001	29985.7	56630	fHbp	PHIV
H001	762760	649829	NHBA	PHIV
H008	92465.8	254805	NHBA	PHIV
H008	4289.17	60414.7	fHbp	PHIV
H008	35255.9	474538	NadA	PHIV
H011	102587	3.9448e+06	NHBA	PHIV
H011	193933	438172	NadA	PHIV
H011	5264.96	206179	fHbp	PHIV
H014	51636	331528	NHBA	PHIV
H014	43329.8	1.05431e+06	NadA	PHIV
H014	6969.1	72910	fHbp	PHIV
H020	143049	1.3391e+06	NHBA	PHIV
H020	107292	315924	NadA	PHIV
H020	5993.37	18620	fHbp	PHIV
H026	5504.37	139711	fHbp	PHIV
H026	97201.7	5.00619e+06	NHBA	PHIV
H026	98928.8	129660	NadA	PHIV
H042	340098	2.68085e+06	NHBA	PHIV
H042	208374	934771	NadA	PHIV
H042	29931.3	372878	fHbp	PHIV
H044	158580	281936	NadA	PHIV
H044	322672	186159	NHBA	PHIV
H044	6494.57	50320	fHbp	PHIV
H046	50915.9	195000	NadA	PHIV
H046	4121.86	103780	fHbp	PHIV
H046	63948	277108	NHBA	PHIV
H047	139359	1.76036e+06	NHBA	PHIV
H047	229421	343822	NadA	PHIV
H047	4576.26	29275	fHbp	PHIV
H048	87173.7	188350	NHBA	PHIV
H048	108120	280085	NadA	PHIV
H048	3229.38	48965	fHbp	PHIV
H065	102596	3.48101e+06	NHBA	PHIV
H065	438240	1.41455e+06	NadA	PHIV
H065	9523.73	810771	fHbp	PHIV
H069	136547	926843	NHBA	PHIV
H069	231317	1.25681e+06	NadA	PHIV
H069	36317.6	1.73682e+06	fHbp	PHIV
H075	279451	2.48767e+06	NHBA	PHIV
H075	9227.08	308114	fHbp	PHIV
H075	678667	2.85379e+06	NadA	PHIV
H079	240858	714487	NadA	PHIV
H079	154436	1.14827e+06	NHBA	PHIV
H079	15323.8	134405	fHbp	PHIV
H082	123745	2.15278e+06	NHBA	PHIV
H082	24713.5	2.44549e+06	NadA	PHIV
H082	11086.2	52810	fHbp	PHIV
H084	143787	367092	NHBA	PHIV
H084	161087	166935	NadA	PHIV
H084	7972.94	32000	fHbp	PHIV
H094	15997.6	98511.9	fHbp	PHIV
H094	196659	149170	NHBA	PHIV
H094	757213	865744	NadA	PHIV
H095	51103.5	720860	NHBA	PHIV
H095	110304	405076	NadA	PHIV
H095	11170.1	18566.5	fHbp	PHIV
H126	106853	204040	NHBA	PHIV
H126	56257.9	570172	NadA	PHIV
H126	2618.54	51082.7	fHbp	PHIV
MenB_008	33870.5	3.14958e+06	NHBA	HC
MenB_008	3904.55	727305	fHbp	HC
MenB_008	22450.9	932936	NadA	HC
MenB_009	89703.8	1.09111e+06	NHBA	HC
MenB_009	5339.38	95128.7	fHbp	HC
MenB_009	103057	2.65372e+06	NadA	HC
MenB_010	275264	842450	NHBA	HC
MenB_010	93208.3	662189	NadA	HC
MenB_010	8498.57	197101	fHbp	HC
MenB_013	109337	301248	NadA	HC
MenB_013	80030.5	3.07196e+06	NHBA	HC
MenB_013	3572.46	106388	fHbp	HC
MenB_014	69893.4		NHBA	HC
MenB_014	125711		NadA	HC
MenB_014	20213.8		fHbp	HC
MenB_015	62820	1.30152e+06	NHBA	HC
MenB_015	119937	2.12398e+06	NadA	HC
MenB_015	5927.05	541944	fHbp	HC
MenB_016	73524.8	586568	NadA
MenB_016	5520	255817	fHbp
MenB_016	28055.1	2.56876e+06	NHBA
MenB_017	62699.7	6.1514e+06	NHBA	HC
MenB_017	94231.7	3.61137e+06	NadA	HC
MenB_017	3626.64	502610	fHbp	HC
MenB_018	17107.2	970546	NHBA	HC
MenB_018	21775.4	164253	fHbp	HC
MenB_018	62314.9	727450	NadA	HC
MenB_019	1703.5	20707.1	fHbp	HC
MenB_019	29419.3	1.64536e+06	NHBA	HC
MenB_019	35631.3	844510	NadA	HC
MenC_011	79866.7	242709	NHBA	HC
MenC_011	108429	190393	NadA	HC
MenC_011	17645.1	122254	fHbp	HC
MenC_012	65608.1		NadA
MenC_012	6432.37		fHbp
MenC_012	64889.7		NHBA
MenC_013	55178		NadA
MenC_013	5886.99		fHbp
MenC_013	51539.3		NHBA

[truncated: 2 more sheets: Sup Figure 6, Sup Figure 7]
